# Supplementary material for: Characterization of Borrelia-Derived Extracellular Vesicles: Implications for Pathogenesis and Diagnostics
Source: Microorganisms. 2026 Mar 7;14(3):600. doi: 10.3390/microorganisms14030600 (PMC13029535; doi:10.3390/microorganisms14030600)
Supplement: Supplementary file 1 [file microorganisms-14-00600-s001.zip]

Archive with 3 entries (3 files):
- S1 Table.xlsx
- S2 Table.xlsx
- Supplementary Figure 1.pptx
