# Supplementary material for: Characterization of Borrelia-Derived Extracellular Vesicles: Implications for Pathogenesis and Diagnostics
Source: Microorganisms. 2026 Mar 7;14(3):600. doi: 10.3390/microorganisms14030600 (PMC13029535; doi:10.3390/microorganisms14030600)
Supplement: Supplementary file 1 [file microorganisms-14-00600-s001.zip › S1 Table.xlsx]

## Sheet: Clinical Info
Patient ID	Age	Sex	Symptoms	Symptom number	Positive Lyme serology (labcorp/quest)	Years between tick bite/EM/Lyme serology and urine collection	EM rash	Tick discovered	Treated	Positive Miyamotoi serology (quest)	Same patient samples
71	45	F	Joint pains, fatigue, fever, neurological brain fog headaches anxiety	5	Yes	1.8	yes	yes
83	64	M	Fatigue, brain fog, headaches	3	YES	1.5	yes	no	yes		83, 303
90	7	F	Fever, facial tics, rage, irritability	2	NO	1.8	yes	no
98	16	M	joint pains, fatigue, fever	3	YES	2	yes	yes			98, 104, 127, 248, 550
121	51	M	fatigue, headache, L eye clogs	3	NO	1	yes	no			121, 194, 299, 413
140	14	M	Joint pain, fatigue, brain fog, seizure-like episodes, orthostatic hypotension	5	NO	1	no	no			140, 276
141	10	F	fatigue	1	NO	1.5	no	no
142	5	F	joint pain, fatigue, neurological	3	NO	1.5	no	no
145	36	M	Joint pains, fatigue, fever, severe migraine, seizures	5	NO	1	no	yes
147	18	M	Joint pain, fatigue, brain fog	3	NO	1	no	no			147, 343
153	16	F	joint pain, fatigue, brain fog, anxiety	4	NO	1	no	no	yes
155	36	F	joint pains, fatigue, fever, neurological brain fog	4	YES	2	yes	no
157	25	F	joint pain, fatigue, dizziness, anxiety	4	YES	1	no	no	yes		157, 235, 406, 646
158	20	M	fatigue, sudden bilateral sensorineural hearing loss	2	NO	1	no	no
160	30	F	joint pain, fatigue, brain fog, headaches	3	NO	1.8	no	no
161	66	F	joint pain, fatigue, brain fog	3	NO	1	no	no
162	43	M	joint pain, fatigue, brain fog	3	NO	1	no	no
163	40	F	joint pain, fatigue, brain fog	3	NO	1.8	no	no
164	66	F	joint pain, fatigue, fever, brain fog	4	YES	0.1	no	yes
165	67	M	joint pain, fatigue, fever, facial palsy, brain fog, chest pain	6	YES	2	no	no	yes		165, 275, 452, 533, 596
166	41	F	joint pain, fatigue, brain fog	3	NO	1	no	no
167	72	M	fatigue, muscle pain	2	NO	1	no	no
168	27	F	joint pain, fatigue, brain fog, anxiety, OCD	5	YES	0.1	no	yes
169	58	M	joint pain, fatigue, facial palsy, anxiety	4	YES	1.5	yes	no			169, 367, 622
170	31	F	joint pain, fatigue, headaches	3	YES	2	no	no
171	42	M	Joint pains, fatigue, neurological brain fog	3	NO	1.5	yes	no			171, 356, 419, 615
172	27	M	joint pain, fatigue, brain fog, anxiety, tremor	5	NO	1	no	no			172, 371
173	52	F	joint pain, fatigue	2	YES	1	yes	yes
174	40	F	joint pain, fatigue, fever, brain fog, insomnia	5	NO	1.5	yes	no
175	18	F	joint pain, fatigue, fever, POTS, severe headaches, brain fog	6	NO	1	no	no			175, 364, 528
177	48	F	joint pain, fatigue, brain fog	3	NO	1	no	no
182	51	F	fatigue, Raynaud's	2	NO	1	no	no
183	14	F	autism, rage	2	NO	1	no	no
184	54	M	rage, irritability	2	NO	1	no	no
185	68	F	chronic fatigue, headaches	2	NO	1	no	no
186	69	F	joint pain, fatigue, brain fog	3	NO	1	no	no
187	47	F	joint pain, fatigue, brain fog	3	NO	0	no	no	yes	pos
188	11	M	rage, irritability	2	NO	1.8	no	no	yes		188, 325
189	14	F	joint pain, fatigue, fever, brain fog, anxiety	5	NO	1	no	no			189, 332
190	44	M	joint pains, fatigue, brain fog	3	NO	1	no	no			190, 351
191	55	M	joint pain, fatigue, facial palsy, brain fog, vertigo	5	NO	2	no	no
192	30	F	fatigue, EM rash	2	NO	0	yes	no	yes		192, 340
193	62	F	fatigue, severe anxiety, catatonia	3	NO	1.5	no	no			193, 331, 569
195	68	F	joint pain, fatigue, brain fog	3	NO	1.5	no	no
196	60	F	Joint pain, fatigue, brain fog	3	NO	1	no	no			196, 294
199	39	F	joint pains, fatigue, fever, brain fog, convergence disorder	5	YES	1	no	no			199, 300
201	59	M	joint pain, fatigue, brain fog, trouble with word finding	4	NO	1	no	yes			201, 503
204	79	F	joint pain, fatigue, brain fog	3	NO	1	yes	yes
208	48	F	joint pains, fatigue, vertigo	3	YES	1.8	no	no			208, 348
209	8	M	EM rash, fatigue, headaches	3	YES	0	yes	no			209, 433
210	57	F	joint pains, fatigue, brain fog	3	NO	1.5	no	no	yes		210, 315
213	31	F	joint pain, fatigue, brain fog	3	NO	1.5	no	no
214	42	F	joint pain, fatigue, brain fog	3	NO	1.5	no	yes			214, 336, 527, 639
215	14	M	joint pain, fatigue, autism, anxiety	5	NO	1.5	no	no			215, 292, 445
216	62	M	joint pain, fatigue, brain fog, shooting pain	4	YES	1	no	no	yes
217	44	M	joint pain, fatigue, headaches, sweats, vertigo, memory issues,	3	NO	1.5	no	no			217, 346, 435, 580
218	7	M	joint pain, fatigue, fever, barin fog, irritability	5	NO	1.5	no	no			218, 357, 476, 607
219	38	M	joint pain, fatigue, fever, OCD, irritability, headache	6	NO	1.5	no	no			219, 360
220	34	F	joint pain, fatigue, brain fog, headaches, sole pain	5	NO	1	no	no			220, 359
221	9	F	joint pain, fatigue, autism, rage, troubles learning, anxiety	6	NO	0	no	no			221, 358, 475, 608
222	40	F	joint pain, fatigue, brain fog, anxiety	4	NO	1	no	no
223	8	M	fatigue, anxiety	2	NO	1	no	no
224	71		joint pain, fatigue, brain fog	3	YES	1.5	yes	no
225	73	F	joint pain, fatigue, fever, facial palsy, brain fog, tremor	6	NO	1.5	yes	yes			225, 441
226	14	M	tics, anxiety	2	NO	1	no	yes			226, 301, 368, 449
228	38	M	joint pain, fatigue, brain fog	3	YES	1	no	no	yes		228, 302, 383, 490
229	45	F	joint pain, fatigue, fever, brain fog, insomnia, depression	6	YES	1.8	no	no
230	12	F	joint pain, fatigue, fever, brain fog, headaches, POTS	6	NO	1.5	no	no
231	9	M	fatigue, fever, anxiety	3	NO	1.5	no	no			231, 587
233	9	F	fatigue, fever, ADHD, insomnia, headaches	4	NO	1.5	no	no
234	11	M	joint pain, fatigue, fever	3	NO	1.5	no	no
236	48	F	fatigue, brain fog, anxiety	3	NO	1.5	no	no
237	43	F	joint pain, fatigue, fever, brain fog, memory issues, restless leg syndrome	6	YES	1.8	no	no
238	63	F	joint pain, fatigue, brain fog	3	YES	1.8	no	no
242	52	F	joint pains, fatigue, fever, brain fog	4	YES	0	no	no
243	30	F	joint pains, fatigue, fever, brain fog	4	YES	1.8	no	no
245	13	M	joint pains, fatigue, OCD	3	NO	1.5	yes	no			245, 352, 530
246	62	M	joint pain, fatigue, brain fog	3	NO	1.5	no	no			246, 320, 390, 483
247	22	F	joint pains, fatigue, neurological, change in blood flow/lymphedema	4	NO	1	no	no			247, 388, 618
249	41	M	joint pains, fatigue, brain fog, anxiety	4	NO	2	no	yes			249, 515
251	45	F	joint pains, fatigue, fever, brain fog, headaches	5	NO	1	no	yes			251, 523
260	58	F	joint pains, fatigue, brain fog	3	NO	1.5	no	no
262	43	F	joint pains, fatigue, brain fog	3	NO	1.5	no	no			262, 531
264	47	M	joint pains, fatigue, fever, brain fog	4	YES	1.8	yes	yes
270	36	M	joint pains, fatigue, fever, migraines, seizures	5	NO	1	no	yes			270, 283
273	72	M	fatigue, muscle pain	2	NO	1.5	no	no
274	46	F	joint pain, fatigue, fever, brain fog, encephalopathy, headaches	5	NO	1	yes	no			274, 414
277	15	M	joint pain, fatigue, fever, brain fog, headaches, anxiety	6	YES	2	yes	no
278	57	F	Joint pain, fatigue, brain fog	3	YES	2	yes	no
279	27	F	joint pain, fatigue, headaches, POTS, depression, vertigo	6	NO	1.5	no	no			279, 356
280	31	F	joint pain, fatigue, headaches	3	YES	2	no	no
281	46	F	Joint pain, fatigue, brain fog, vertigo	4	NO	1	yes	no
282	63	M	joint pain, fatigue, headaches, tinnitus	4	YES	1	yes	no	yes
284	74	F	joint pain, fatigue, brain fog, burning nerve pain	4	NO	1.5	no	no			284, 594
286	15	F	Joint pain, fatigue, brain fog, anxiety	4	NO	1.5	no	no
287	36	F	jont pain, fatigue, fever, brain fog, shooting pain, neuropathic pain	6	NO	1.5	no	yes
288	31	M	joint pain, fatigue, brain fog, muscle pain	4	YES	1	no	no			288, 583
291	79	M	joint pains, fatigue, brain fog	3	YES	1	no	no
293	10	M	joint pain, fatigue, ulcers in mouth, light sensitivity, headaches	5	NO	1.5	no	no
295	30	F	Joint pain, fatigue, brain fog	3	YES	1.5	no	no			295, 448
296	56	F	joint pain, fatigure, fever, brain fog, anxiety, vertigo, neuropathy, night sweats, cotton wool spots R eye	9	NO	2	no	no			296, 514
297	66	F	Joint pain, fatigue, brain fog	3	NO	2	no	no			297, 446
298	76	F	Joint pain, fatigue, brain fog	3	YES	2	no	yes			298, 398
304	55	F	joint pain, fatigue, vertigo, chest pain, burning numbness in feet	5	NO	1.5	no	no
305	40	M	Joint pain, fatigue, brain fog	3	NO	1.5	no	no
306	62	M	joint pain, fatigue, brain fog, shooting pain	4	YES	1	no	no	yes
307	1	F	joint pain, fever, rash	3	YES	0	yes	no			307, 354, 382, 525
308	62	M	joint pain, fatigue, brain fog, headaches	4	NO	1.5	no	no			308, 559
309	10	F	joint pains, fatigue, headaches	3	NO	1.5	no	no
311	37	F	joint pains, fatigue, hadaches	3	NO	1.8	no	no
313	29	M	Joint pain, fatigue, fever, brain fog	4	NO	1.5	no	no
314	63	F	Joint pain, fatigue, brain fog	3	YES	1.5	no	no
316	42	M	fatigue, headaches, brain fog, vertigo	4	YES	1	no	no			316, 588, 632
317	69	F	Joint pain, fatigue, brain fog	3	NO	1.5	no	no
319	55	F	joint pain, fatigue, brain fog, headaches	4	NO	1.5	no	no
321	15	F	fatigue, chronic headaches, dizziness	3	YES	2	yes	no
322	14	F	Autism, rage	2	NO	1.5	no	no
323	54	M	rage, irritability	2	NO	1.8	no	no
324	51	F	fatigue, Raynaud's phenomenon	2	NO	1.8	no	no
326	36	M	joint pains, fatigue, fever, brain fog	4	YES	1	no	no			326, 420
327	72	M	joint pain, fatigue	2	YES	2	yes	no
328	39	F	joint pain, fatigue,	2	YES	1	yes	no
329	17	F	fatigue, shaking, anxiety	3	NO	1.8	no	no
330	56	F	Joint pain, fatigue, brain fog, anxiety	4	YES	2	no	no			330, 428
333	10	F	joint pains, fatigue	2	NO	1.8	no	no
334	5	F	joint pains, fatigue	2	NO	1.8	no	no
335	8	M	fatigue	1	NO	1.8	no	no			335, 526, 638
337	47	F	Joint pain, fatigue, fever, brain fog, palpitations, numbness, depression, anxiety, skin rash	9	NO	1.8	no	no			337, 442, 524, 633
338	12	F	fatigue, brain fog, language	3	NO	1.8	no	no
339	64	F	joint pain, fever, fatigue, brain fog	3	YES	2	no	no
341	44	F	joint pain, fatigue, fever, brain fog	4	NO	1.8	no	no
342	65	F	Joint pain, fatigue, brain fog	3	YES	2	no	no		pos
344	41	M	fatigue, brain fog, hadaches	3	NO	1.8	no	no
345	57	F	Joint pain, fatigue, brain fog	3	NO	1.8	no	no
347	68	M	joint pain, fatigue, fever, headaches	4	YES	1	no	no
349	37	F	fatigue, headaches	2	NO	2	yes	no
350	7	M	Developmental and speech delay	2	NO	1.5	yes	no
353	22	F	joint pains, fatigue, facial palsy	3	NO	1.8	no	no			430, 353
355	72	M	Fatigue, muscle pain	2	NO	1.8	no	no
361	20	F	Joint pains, fatigue, fever, neurological headaches, brain fog, rage, anxiety	7	NO	1.8	no	no			361, 597
362	61	F	Joint pains, fatigue, facial palsy, brain fog, shooting stabbing pains	5	YES	2	yes	no
363	73	M	Joint pains, fatigue, fever, shortness of breath, clotting problems	5	YES	1.8	no	no			363, 540
365	63	M	Joint pains, fatigue, fever, brain fog	4	NO	2	no	yes			365, 436
366	58	F	joint pains, fatigue, vertigo	3	YES	1.5	no	no
369	60	F	joint pains, fatigue, nerve pain in feet	3	NO	1.8	no	no
370	60	M	Joint pains, fatigue, headaches	3	YES	0	no	no
372	58	F	Joint pains, fatigue, brain fog	3	NO	1.8	no	no
373	83	M	Fatigue, fever, brain fog	3	YES	1	yes	no			373, 423
374	47	F	Joint pains, fatigue, neurological	3	NO	2	no	no			374, 518, 623
375	41	F	joint pains, fatigue, brain fog	3	NO	1.8	no	no			375, 535
376	42	F	Joint pains, fatigue, fever, brain fog	4	NO	1.8	no	no
377	78	M	Joint pains, fatigue, brain fog	3	YES	1	no	no	yes		377, 521
378	45	M	Joint pains, muscle pains, fatigue, fever, brain fog, EM rash	6	YES	1.8	yes	no	yes		378, 544
379	55	F	Fatigue, spine pain, weak legs,	3	NO	1.8	no	no
380	9	F	Joint pains, fatigue, AHDH, insomnia	4	NO	1.8	no	no
381	11	M	Joint pain, fatigue, fever, anxiety	3	NO	1.8	no	no
384	40	M	joint pains, fatigue, brain fog	3	NO	1.8	no	no
386	39	F	fatigue, headaches, air hunger	3	NO	1	yes	no
387	10	M	rage, anxiety	2	NO	1.8	no	no
389	15	F	joint pains, fatigue, headaches	3	YES	1.5	no	no			389, 472, 591
391	47	F	Joint pains, fatigue, brain fog	3	NO	1.8	no	no		pos
392	34	M	Joint pains, fatigue, fever,	3	YES	1.5	yes	no
393	39	F	joint pains, fatigue, headaches, facial pressure	4	YES	0	no	no
394	58	M	joint pains, fatigue, fever, brain fog	4	YES	1.5	yes	no
395	26	M	joint pains, fatigue, brain fog, anxiety, headaches	5	NO	2	yes	no
396	12	F	joint pains, fatigue	2	YES	1	no	no			396, 451
397	27	F	Joint pains, fatigue, brain fog	3	YES	2	no	no
399	55	M	Joint pains, fatigue, brain fog	3	NO	1.8	no	no
400	8	M	Rage, irritability	2	NO	1	no	no			400, 537, 655
401	5	M	joint pains, fatigue, fever, headaches	4	NO	0	yes	no
402	14	F	Joint pains, fatigue, brain fog	3	NO	1	no	no
407	72	M	Joint pain, fatigue	2	YES	2	yes	no
408	58	F	Joint pains, fatigue, brain fog	3	NO	2	no	no	yes
409	17	F	joint pains, fatigue, anxiety, OCD	4	NO	1	no	yes
410	75	M	fatigue, brain fog	2	YES	0	no	no
411	48	F	Joint pains, fatigue, brain fog	3	NO	2	no	no
412	11	F	fatigue, abdominal pain	2	NO	0	no	no
415	68	F	joint pains, fatigue, brain fog, headaches	4	YES	1.8	no	no			415, 553
416	9	M	EM rash, joint pain, fever, tics and seizures	4	NO	1	yes	no	yes		416, 501
417	40	M	joint pain, fatigue, brain fog	3	NO	1	no	no		pos
418	14	M	joint pains, fatigue	2	NO	1.8	no	no
421	65	F	joint pains, fatigue, fever, brain fog, headaches	5	NO	1.8	yes	no
422	6	F	EM rash, joint pain, fatigue, fever, facial palsy, lyme meningitis	6	NO	0	yes	yes
431	44	F	joint pains, fatigue, brain fog	3	NO	2	no	no			431, 538
434	62	M	joint pains, fatigue, brain fog, recurrent shingles	4	NO	2	no	no
437	52	M	Joint pains, fatigue, brain fog	3	YES	2	no	no			437, 543, 640
439	10	M	EM rash	1	NO	0	yes	no
440	60	F	EM rash, joint pain, fatigue, fever, facial palsy, neurological	6	YES	1	yes	no
443	58	M	joint pains, fever, brain fog	3	NO	1	no	no			443, 545, 620
447	53	F	joint pains, fatigue, fever, brain fog	4	NO	1.5	yes	no
450	42	F	Joint pains, fatigue, brain fog	3	YES	2	no	no
455	57	F	joint pains, fatigue, fever, brain fog	4	NO	1	no	no			455, 582
457	12	M	Joint pains, fatigue, neurological	3	YES	1.8	no	no
458	60	F	Bells palsy, joint pain, fatigue, neurological	4	YES	2	no	no
459	49	F	joint pain, fatigue, brain fog	3	YES	0	yes	no
468	54	F	joint pain, fatigue, fever, headaches	3	NO	0	yes	yes	N
471	66	F	joint pains, fatigue, fever, brain fog	4	NO	1.8	yes	no
479	3	F	EM rash	1	NO	0	yes	no
485	63	F	joint pains, fatigue, brain fog	3	NO	2	yes	no
488	7	F	EM rash, joint pains, fatigue, fever, anxiety, OCD, tics, irritability, rage	9	YES	0	yes	no
489	56	F	joint pain, fatigue, brain fog	3	NO	1	no	no		pos
491	13	M	joint pains, fatigue	2	NO	2	no	no
492	67	F	EM rash, joint pain, fatigue, severe headaches	4	NO	0	yes	no
494	69	F	joint pains, fatigue, fever, brain fog	4	NO	2	no	yes
498	10	F	joint pains, fatigue	2	NO	2	no	no
499	45	F	EM rash, joint pain, fatigue, fever, facial palsy	5	YES	2	yes	no
502	13	F	EM rash, joint pain, fatigue, fever,	4	NO	0	yes	no
504	56	F	EM rash, joint pain, fatigue, fever, brain fog	5	NO	0	yes
505	60	M	joint pains, fatigue, brain fog	3	NO	2	no	no
506	22	F	Joint pains, fatigue, facial palsy	3	YES	2	no	no
507	44	M	joint pains, fatigue, fever, neurological	4	NO	1.8	no	no
508	45	F	joint pains, fatigue, fever, brain fog	4	NO	2	no	no
509	17	M	joint pains, fatigue, facial palsy	4	NO	2	no	no
510	7	M	swollen glands	1	NO	2	no	no
513	46	F	joint pains, fatigue, brain fog	3	YES	1.5	yes	no
516	44	F	joint pains, fatigue, fever, tingling	5	NO	0	yes	yes
517	60	F	joint pains, fatigue, brain fog	3	YES	1.5	yes	no
520	8	F	joint pain, fatigue, fever,	3	YES	0	no	yes		pos
529	78	M	joint pain, fatigue, fever	3	NO	0	yes	no			529, 656
532	45	F	joint pain, fatigue, fever, brain fog, headaches	5	YES	1	yes	yes
534	53	F	fatigue, brain fog, headaches	3	NO	0	no	yes			534, 589, 636
539	10	M	joint pains, fatigue, brain fog	3	NO	2	no	no
541	55	M	EM rash, joint pain, fatigue, brain fog	4	NO	2	yes	no
542	23	F	joint pains, headaches, neck pain	3	YES	1	no	no
547	77	F	joint pains, fatigue, brain fog	3	NO	1	no	no
548	61	F	EM rash, joint pain, fatigue, fever, facial palsy, neurological	6	YES	1	yes	no
551	60	F	Bells palsy, joint pains, fatigue, neurological	4	YES	0	no	no
552	27	M	joint pains, fatigue, neurological	3	NO	2	no	no
554	56	F	EM rash, joint pain, fatigue, brain fog, headaches	4	NO	1.5	yes	no
555	70	M	joint pains, fatigue, brain fog	4	YES	2	yes	yes
558	18	F	Fatigue, neurological (brain fog)	2	NO	1.8	yes	no
560	69	F	joint pains, fatigue, brain fog	3	NO	1.8	yes	yes
562	36	F	joint pains, fatigue, fever	3	INC	2	no	yes
563	11	F	joint pains, fatigue, headaches	3	NO	2	no	no
564	44	F	Joint pains, fatigue, facial palsy, heart failure	4	YES	2	no	no
565	18	F	joint pains, fatigue	2	NO	2	no	no
567	57	F	joint pains, fatigue, fever	3	NO	2	no	no
570	41	M	joint pains, fatigue, brain fog	3	NO	2	no	no
571	66	M	joint pains, fatigue, fever, brain fog	4	NO	1.5	yes	no
572	55	F	Fatigue, fever, EM rash	3	YES	0	yes	no
575	60	M	Joint pains, fatigue, brain fog	3	YES	1.8	no	no
577	4	M	EM rash, joint pains, fatigue, fever	3	YES	2	yes	yes
579	46	F	Fatigue, fever, facial palsy, neurological (severe headache)	4	YES	0	no	no			579, 630
590	64	M	Joint pains, fatigue, EM rash	3	YES	2	YES	NO
593	63	M	ALS like symptoms	1	NO	2	no	no
600	18	F	joint pains, fatigue, fever, brain fog, headaches	5	YES	2	no	no
603	46	F	joint pains, fatigue, brain fog	3	NO	2	no	no
604	20	M	joint pains, fatigue, facial palsy	3	YES	1.8	no	no
605	68	F	fatigue, neurological burning/numbness around mouth, hands and feet	2	NO	2	no	no
606	26	F	joint pains, fatigue, fever, migraines, trouble thinking	4	NO	2	no	no
610	38	M	Joint pains, fatigue, fever, OCD, irritability	5	NO	2	no	no
612	8	M	fatigue, anxiety	2	NO	2	no	no
614	64	F	joint pains, fatigue, fever, facial palsy, brain fog, memory	6	NO	2	yes	no
616	40	M	joint pains, fatigue, brain fog, headaches	4	NO	2	no	no
624	76	F	Joint pain, fatigue, brain fog	3	YES	2	no	yes
625	4	M	autism	1	NO	2	no	no
626	56	F	joint pains, fatigue, fever, brain fog	4	NO	0	yes	no
627	46	F	Joint pains, fatigue, brain fog	3	IND	0	no	no
628	72	F	joint pains, fatigue	2	NO	2	no	no
629	69	F	Joint pains, fatigue, headaches	3	NO	2	yes	no
631	55	M	Joint pains, fatigue, facial palsy, brain fog, vertigo, brain fog	6	NO	2
635	49	M	joint pains, fatigue, numbness	3	NO	2	no	no
641	54	F	Joint pains, fatigue, fever, facial palsy, rash	5	NO	2	yes	no
642	7	M	Developmental and speech delay	2	NO	1.5	yes	no
647	54	F	joint pains, fatigue, brain fog, headaches	4	NO	2	no	no
648	47	M	joint pains, fatigue	2	YES	2	no	yes
649	19	F	joint pains, fatigue, brain fog, sleep disruption, nausea, depression, emotional regulation	7	YES	2	no	yes
650	17	M	joint pains, fatigue, facial palsy, neurological	3	NO	0	no	yes
651	15	F	fatigue, fever	2	NO	2	yes	no
652	46	F	joint pains, fatigue, fever	3	YES	2	yes	yes
653	11	M	joint pains, fatigue, temperature regulation, tight muscles	4	NO	2	no	yes
654	68	F	joint pains, fatigue	2	NO	2	no	no
657	42	F	joint pains, fatigue, brain fog	3	NO	2	no	no
671	83	F	fatigue, fever, headaches, brain fog	4	NO	0	yes	no

## Sheet: Samples
Sample ID	Age	Sex	Symptoms	Symptom number	Positive Lyme serology (labcorp/quest)	Years between tick bite/EM/Lyme serology and urine collection	EM rash	Tick discovered	Treated	Positive Miyamotoi serology (quest)	Same patient samples
71	45	F	Joint pains, fatigue, fever, neurological brain fog headaches anxiety	5	Yes	1.8	yes	yes
83	64	M	Fatigue, brain fog, headaches	3	YES	1.5	yes	no	yes		83, 303
90	7	F	Fever, facial tics, rage, irritability	2	NO	1.8	yes	no
98	16	M	joint pains, fatigue, fever	3	YES	2	yes	yes			98, 104, 127, 248, 550
104	16	M	joint pains, fatigue, fever	3	YES	2	yes	yes			98, 104, 127, 248, 550
121	51	M	fatigue, headache, L eye clogs	3	NO	1	yes	no			121, 194, 299, 413
127	16	M	joint pains, fatigue, fever	3	YES	2	yes	yes			98, 104, 127, 248, 550
140	14	M	Joint pain, fatigue, brain fog, seizure-like episodes, orthostatic hypotension	5	NO	1	no	no			140, 276
141	10	F	fatigue	1	NO	1.5	no	no
142	5	F	joint pain, fatigue, neurological	3	NO	1.5	no	no
145	36	M	Joint pains, fatigue, fever, severe migraine, seizures	5	NO	1	no	yes
147	18	M	Joint pain, fatigue, brain fog	3	NO	1	no	no			147, 343
153	16	F	joint pain, fatigue, brain fog, anxiety	4	NO	1	no	no	yes
155	36	F	joint pains, fatigue, fever, neurological brain fog	4	YES	2	yes	no
157	25	F	joint pain, fatigue, dizziness, anxiety	4	YES	1	no	no	yes		157, 235, 406, 646
158	20	M	fatigue, sudden bilateral sensorineural hearing loss	2	NO	1	no	no
160	30	F	joint pain, fatigue, brain fog, headaches	3	NO	1.8	no	no
161	66	F	joint pain, fatigue, brain fog	3	NO	1	no	no
162	43	M	joint pain, fatigue, brain fog	3	NO	1	no	no
163	40	F	joint pain, fatigue, brain fog	3	NO	1.8	no	no
164	66	F	joint pain, fatigue, fever, brain fog	4	YES	0.1	no	yes
165	67	M	joint pain, fatigue, fever, facial palsy, brain fog, chest pain	6	YES	2	no	no	yes		165, 275, 452, 533, 596
166	41	F	joint pain, fatigue, brain fog	3	NO	1	no	no
167	72	M	fatigue, muscle pain	2	NO	1	no	no
168	27	F	joint pain, fatigue, brain fog, anxiety, OCD	5	YES	0.1	no	yes
169	58	M	joint pain, fatigue, facial palsy, anxiety	4	YES	1.5	yes	no			169, 367, 622
170	31	F	joint pain, fatigue, headaches	3	YES	2	no	no
171	42	M	Joint pains, fatigue, neurological brain fog	3	NO	1.5	yes	no			171, 356, 419, 615
172	27	M	joint pain, fatigue, brain fog, anxiety, tremor	5	NO	1	no	no			172, 371
173	52	F	joint pain, fatigue	2	YES	1	yes	yes
174	40	F	joint pain, fatigue, fever, brain fog, insomnia	5	NO	1.5	yes	no
175	18	F	joint pain, fatigue, fever, POTS, severe headaches, brain fog	6	NO	1	no	no			175, 364, 528
177	48	F	joint pain, fatigue, brain fog	3	NO	1	no	no
182	51	F	fatigue, Raynaud's	2	NO	1	no	no
183	14	F	autism, rage	2	NO	1	no	no
184	54	M	rage, irritability	2	NO	1	no	no
185	68	F	chronic fatigue, headaches	2	NO	1	no	no
186	69	F	joint pain, fatigue, brain fog	3	NO	1	no	no
187	47	F	joint pain, fatigue, brain fog	3	NO	0	no	no	yes	pos
188	11	M	rage, irritability	2	NO	1.8	no	no	yes		188, 325
189	14	F	joint pain, fatigue, fever, brain fog, anxiety	5	NO	1	no	no			189, 332
190	44	M	joint pains, fatigue, brain fog	3	NO	1	no	no			190, 351
191	55	M	joint pain, fatigue, facial palsy, brain fog, vertigo	5	NO	2	no	no
192	30	F	fatigue, EM rash	2	NO	0	yes	no	yes		192, 340
193	62	F	fatigue, severe anxiety, catatonia	3	NO	1.5	no	no			193, 331, 569
194	51	M	fatigue, headache, L eye clogs	3	NO	1	yes	no			121, 194, 299, 413
195	68	F	joint pain, fatigue, brain fog	3	NO	1.5	no	no
196	60	F	Joint pain, fatigue, brain fog	3	NO	1	no	no			196, 294
199	39	F	joint pains, fatigue, fever, brain fog, convergence disorder	5	YES	1	no	no			199, 300
201	59	M	joint pain, fatigue, brain fog, trouble with word finding	4	NO	1	no	yes			201, 503
204	79	F	joint pain, fatigue, brain fog	3	NO	1	yes	yes
208	48	F	joint pains, fatigue, vertigo	3	YES	1.8	no	no			208, 348
209	8	M	EM rash, fatigue, headaches	3	YES	0	yes	no			209, 433
210	57	F	joint pains, fatigue, brain fog	3	NO	1.5	no	no	yes		210, 315
213	31	F	joint pain, fatigue, brain fog	3	NO	1.5	no	no
214	42	F	joint pain, fatigue, brain fog	3	NO	1.5	no	yes			214, 336, 527, 639
215	14	M	joint pain, fatigue, autism, anxiety	5	NO	1.5	no	no			215, 292, 445
216	62	M	joint pain, fatigue, brain fog, shooting pain	4	YES	1	no	no	yes
217	44	M	joint pain, fatigue, headaches, sweats, vertigo, memory issues,	3	NO	1.5	no	no			217, 346, 435, 580
218	7	M	joint pain, fatigue, fever, barin fog, irritability	5	NO	1.5	no	no			218, 357, 476, 607
219	38	M	joint pain, fatigue, fever, OCD, irritability, headache	6	NO	1.5	no	no			219, 360
220	34	F	joint pain, fatigue, brain fog, headaches, sole pain	5	NO	1	no	no			220, 359
221	9	F	joint pain, fatigue, autism, rage, troubles learning, anxiety	6	NO	0	no	no			221, 358, 475, 608
222	40	F	joint pain, fatigue, brain fog, anxiety	4	NO	1	no	no
223	8	M	fatigue, anxiety	2	NO	1	no	no
224	71		joint pain, fatigue, brain fog	3	YES	1.5	yes	no
225	73	F	joint pain, fatigue, fever, facial palsy, brain fog, tremor	6	NO	1.5	yes	yes			225, 441
226	14	M	tics, anxiety	2	NO	1	no	yes			226, 301, 368, 449
228	38	M	joint pain, fatigue, brain fog	3	YES	1	no	no	yes		228, 302, 383, 490
229	45	F	joint pain, fatigue, fever, brain fog, insomnia, depression	6	YES	1.8	no	no
230	12	F	joint pain, fatigue, fever, brain fog, headaches, POTS	6	NO	1.5	no	no
231	9	M	fatigue, fever, anxiety	3	NO	1.5	no	no			231, 587
233	9	F	fatigue, fever, ADHD, insomnia, headaches	4	NO	1.5	no	no
234	11	M	joint pain, fatigue, fever	3	NO	1.5	no	no
235	25	F	joint pain, fatigue, dizziness, anxiety	4	YES	1	no	no	yes		157, 235, 406, 646
236	48	F	fatigue, brain fog, anxiety	3	NO	1.5	no	no
237	43	F	joint pain, fatigue, fever, brain fog, memory issues, restless leg syndrome	6	YES	1.8	no	no
238	63	F	joint pain, fatigue, brain fog	3	YES	1.8	no	no
242	52	F	joint pains, fatigue, fever, brain fog	4	YES	0	no	no
243	30	F	joint pains, fatigue, fever, brain fog	4	YES	1.8	no	no
245	13	M	joint pains, fatigue, OCD	3	NO	1.5	yes	no			245, 352, 530
246	62	M	joint pain, fatigue, brain fog	3	NO	1.5	no	no			246, 320, 390, 483
247	22	F	joint pains, fatigue, neurological, change in blood flow/lymphedema	4	NO	1	no	no			247, 388, 618
248	16	M	joint pains, fatigue, fever	3	YES	2	yes	yes			98, 104, 127, 248, 550
249	41	M	joint pains, fatigue, brain fog, anxiety	4	NO	2	no	yes			249, 515
251	45	F	joint pains, fatigue, fever, brain fog, headaches	5	NO	1	no	yes			251, 523
260	58	F	joint pains, fatigue, brain fog	3	NO	1.5	no	no
262	43	F	joint pains, fatigue, brain fog	3	NO	1.5	no	no			262, 531
264	47	M	joint pains, fatigue, fever, brain fog	4	YES	1.8	yes	yes
270	36	M	joint pains, fatigue, fever, migraines, seizures	5	NO	1	no	yes			270, 283
273	72	M	fatigue, muscle pain	2	NO	1.5	no	no
274	46	F	joint pain, fatigue, fever, brain fog, encephalopathy, headaches	5	NO	1	yes	no			274, 414
275	67	M	joint pain, fatigue, fever, facial palsy, brain fog, chest pain	6	YES	2	no	no	yes		165, 275, 452, 533, 596
276	14	M	Joint pain, fatigue, brain fog, seizure-like episodes, orthostatic hypotension	5	NO	1	no	no			140, 276
277	15	M	joint pain, fatigue, fever, brain fog, headaches, anxiety	6	YES	2	yes	no
278	57	F	Joint pain, fatigue, brain fog	3	YES	2	yes	no
279	27	F	joint pain, fatigue, headaches, POTS, depression, vertigo	6	NO	1.5	no	no			279, 356
280	31	F	joint pain, fatigue, headaches	3	YES	2	no	no
281	46	F	Joint pain, fatigue, brain fog, vertigo	4	NO	1	yes	no
282	63	M	joint pain, fatigue, headaches, tinnitus	4	YES	1	yes	no	yes
283	36	M	joint pains, fatigue, fever, migraines, seizures	5	NO	1	no	yes			270, 283
284	74	F	joint pain, fatigue, brain fog, burning nerve pain	4	NO	1.5	no	no			284, 594
286	15	F	Joint pain, fatigue, brain fog, anxiety	4	NO	1.5	no	no
287	36	F	jont pain, fatigue, fever, brain fog, shooting pain, neuropathic pain	6	NO	1.5	no	yes
288	31	M	joint pain, fatigue, brain fog, muscle pain	4	YES	1	no	no			288, 583
291	79	M	joint pains, fatigue, brain fog	3	YES	1	no	no
292	14	M	joint pain, fatigue, autism, anxiety	5	NO	1.5	no	no			215, 292, 445
293	10	M	joint pain, fatigue, ulcers in mouth, light sensitivity, headaches	5	NO	1.5	no	no
294	60	F	Joint pain, fatigue, brain fog	3	NO	1	no	no			196, 294
295	30	F	Joint pain, fatigue, brain fog	3	YES	1.5	no	no			295, 448
296	56	F	joint pain, fatigure, fever, brain fog, anxiety, vertigo, neuropathy, night sweats, cotton wool spots R eye	9	NO	2	no	no			296, 514
297	66	F	Joint pain, fatigue, brain fog	3	NO	2	no	no			297, 446
298	76	F	Joint pain, fatigue, brain fog	3	YES	2	no	yes			298, 398
299	51	M	fatigue, headache, L eye clogs	3	NO	1.5	yes	no			121, 194, 299, 413
300	39	F	joint pains, fatigue, fever, brain fog, convergence disorder	5	YES	1	no	no			199, 300
301	14	M	tics, anxiety	2	NO	1.5	no	yes			226, 301, 368, 449
302	38	M	joint pain, fatigure, brain fog	3	YES	1.5	no	no	yes		228, 302, 383, 490
304	55	F	joint pain, fatigue, vertigo, chest pain, burning numbness in feet	5	NO	1.5	no	no
305	40	M	Joint pain, fatigue, brain fog	3	NO	1.5	no	no
306	62	M	joint pain, fatigue, brain fog, shooting pain	4	YES	1	no	no	yes
307	1	F	joint pain, fever, rash	3	YES	0	yes	no			307, 354, 382, 525
308	62	M	joint pain, fatigue, brain fog, headaches	4	NO	1.5	no	no			308, 559
309	10	F	joint pains, fatigue, headaches	3	NO	1.5	no	no
311	37	F	joint pains, fatigue, hadaches	3	NO	1.8	no	no
313	29	M	Joint pain, fatigue, fever, brain fog	4	NO	1.5	no	no
314	63	F	Joint pain, fatigue, brain fog	3	YES	1.5	no	no
315	57	F	joint pains, fatigue, brain fog	3	NO	1.5	no	no	yes		210, 315
316	42	M	fatigue, headaches, brain fog, vertigo	4	YES	1	no	no			316, 588, 632
317	69	F	Joint pain, fatigue, brain fog	3	NO	1.5	no	no
319	55	F	joint pain, fatigue, brain fog, headaches	4	NO	1.5	no	no
320	62	M	joint pain, fatigue, brain fog	3	NO	1.5	no	no			246, 320, 390, 483
321	15	F	fatigue, chronic headaches, dizziness	3	YES	2	yes	no
322	14	F	Autism, rage	2	NO	1.5	no	no
323	54	M	rage, irritability	2	NO	1.8	no	no
324	51	F	fatigue, Raynaud's phenomenon	2	NO	1.8	no	no
325	11	M	Rage, irritability	2	NO	2	no	no	yes		188, 325
326	36	M	joint pains, fatigue, fever, brain fog	4	YES	1	no	no			326, 420
327	72	M	joint pain, fatigue	2	YES	2	yes	no
328	39	F	joint pain, fatigue,	2	YES	1	yes	no
329	17	F	fatigue, shaking, anxiety	3	NO	1.8	no	no
330	56	F	Joint pain, fatigue, brain fog, anxiety	4	YES	2	no	no			330, 428
331	62	F	fatigue, severe anxiety, catatonia	3	NO	1.8	no	no			193, 331, 569
332	14	F	joint pain, fatigue, fever, brain fog, anxiety	5	NO	1	no	no			189, 332
333	10	F	joint pains, fatigue	2	NO	1.8	no	no
334	5	F	joint pains, fatigue	2	NO	1.8	no	no
335	8	M	fatigue	1	NO	1.8	no	no			335, 526, 638
336	42	F	Joint pain, fatigue, brain fog	3	NO	1.8	no	no			214, 336, 527, 639
337	47	F	Joint pain, fatigue, fever, brain fog, palpitations, numbness, depression, anxiety, skin rash	9	NO	1.8	no	no			337, 442, 524, 633
338	12	F	fatigue, brain fog, language	3	NO	1.8	no	no
339	64	F	joint pain, fever, fatigue, brain fog	3	YES	2	no	no
340	30	F	fatigure, EM rash	2	NO	0	yes	no	yes		192, 340
341	44	F	joint pain, fatigue, fever, brain fog	4	NO	1.8	no	no
342	65	F	Joint pain, fatigue, brain fog	3	YES	2	no	no		pos
343	18	M	Joint pain, fatigue, brain fog	3	NO	1	no	no			147, 343
344	41	M	fatigue, brain fog, hadaches	3	NO	1.8	no	no
345	57	F	Joint pain, fatigue, brain fog	3	NO	1.8	no	no
346	44	M	joint pain, fatigue, headaches, sweats, vertigo, memory issues,	3	NO	1.8	no	no			217, 346, 435, 580
347	68	M	joint pain, fatigue, fever, headaches	4	YES	1	no	no
348	48	F	joint pains, fatigue, vertigo	3	YES	2	no	no		pos	208, 348
349	37	F	fatigue, headaches	2	NO	2	yes	no
350	7	M	Developmental and speech delay	2	NO	1.5	yes	no
351	44	M	joint pains, fatigue, brain fog	3	NO	1	no	no			190, 351
352	13	M	joint pains, fatigue, OCD	3	NO	1.5	yes	no			245, 352, 530
353	22	F	joint pains, fatigue, facial palsy	3	NO	1.8	no	no			430, 353
354	1	F	joint pain, fever, rash	4	YES	0	yes	no			307, 354, 382, 525
355	72	M	Fatigue, muscle pain	2	NO	1.8	no	no
356	42	M	Joint pains, fatigue, neurological brain fog	3	NO	1.5	yes	no			171, 356, 419, 615
357	7	M	joint pain, fatigue, fever, barin fog, irritability	5	NO	1.8	no	no			218, 357, 476, 607
358	9	F	joint pain, fatigue, autism, rage, troubles learning, anxiety	6	NO	1	no	no			221, 358, 475, 608
359	34	F	joint pain, fatigue, brain fog, headaches, sole pain	5	NO	1	no	no			220, 359
360	38	M	joint pain, fatigue, fever, OCD, irritability, headache	6	NO	1.8	no	no			219, 360
361	20	F	Joint pains, fatigue, fever, neurological headaches, brain fog, rage, anxiety	7	NO	1.8	no	no			361, 597
362	61	F	Joint pains, fatigue, facial palsy, brain fog, shooting stabbing pains	5	YES	2	yes	no
363	73	M	Joint pains, fatigue, fever, shortness of breath, clotting problems	5	YES	1.8	no	no			363, 540
364	18	F	joint pain, fatigue, fever, POTS, severe headaches, brain fog	6	NO	1.5	no	no			175, 364, 528
365	63	M	Joint pains, fatigue, fever, brain fog	4	NO	2	no	yes			365, 436
366	58	F	joint pains, fatigue, vertigo	3	YES	1.5	no	no
367	58	M	joint pain, fatigue, facial palsy, anxiety	4	YES	1.5	yes	no			169, 367, 622
368	14	M	tics, anxiety	2	NO	2	no	yes			226, 301, 368, 449
369	60	F	joint pains, fatigue, nerve pain in feet	3	NO	1.8	no	no
370	60	M	Joint pains, fatigue, headaches	3	YES	0	no	no
371	27	M	joint pain, fatigue, brain fog, anxiety, tremor	5	NO	1	no	no			172, 371
372	58	F	Joint pains, fatigue, brain fog	3	NO	1.8	no	no
373	83	M	Fatigue, fever, brain fog	3	YES	1	yes	no			373, 423
374	47	F	Joint pains, fatigue, neurological	3	NO	2	no	no			374, 518, 623
375	41	F	joint pains, fatigue, brain fog	3	NO	1.8	no	no			375, 535
376	42	F	Joint pains, fatigue, fever, brain fog	4	NO	1.8	no	no
377	78	M	Joint pains, fatigue, brain fog	3	YES	1	no	no	yes		377, 521
378	45	M	Joint pains, muscle pains, fatigue, fever, brain fog, EM rash	6	YES	1.8	yes	no	yes		378, 544
379	55	F	Fatigue, spine pain, weak legs,	3	NO	1.8	no	no
380	9	F	Joint pains, fatigue, AHDH, insomnia	4	NO	1.8	no	no
381	11	M	Joint pain, fatigue, fever, anxiety	3	NO	1.8	no	no
382	1	F	joint pain, fever, rash	3	YES	1	yes	no			307, 354, 382, 525
383	38	M	Joint pains, fatigue, brain fog	3	YES	1.8	no	no	yes		228, 302, 383, 490
384	40	M	joint pains, fatigue, brain fog	3	NO	1.8	no	no
386	39	F	fatigue, headaches, air hunger	3	NO	1	yes	no
387	10	M	rage, anxiety	2	NO	1.8	no	no
388	22	F	joint pains, fatigue, neurological, change in blood flow/lymphedema	4	NO	1	no	no			247, 388, 618
389	15	F	joint pains, fatigue, headaches	3	YES	1.5	no	no			389, 472, 591
390	62	M	joint pain, fatigue, brain fog	3	NO	1.8	no	no			246, 320, 390, 483
391	47	F	Joint pains, fatigue, brain fog	3	NO	1.8	no	no		pos
392	34	M	Joint pains, fatigue, fever,	3	YES	1.5	yes	no
393	39	F	joint pains, fatigue, headaches, facial pressure	4	YES	0	no	no
394	58	M	joint pains, fatigue, fever, brain fog	4	YES	1.5	yes	no
395	26	M	joint pains, fatigue, brain fog, anxiety, headaches	5	NO	2	yes	no
396	12	F	joint pains, fatigue	2	YES	1	no	no			396, 451
397	27	F	Joint pains, fatigue, brain fog	3	YES	2	no	no
398	76	F	Joint pain, fatigue, brain fog	3	YES	2	no	yes			298, 398
399	55	M	Joint pains, fatigue, brain fog	3	NO	1.8	no	no
400	8	M	Rage, irritability	2	NO	1	no	no			400, 537, 655
401	5	M	joint pains, fatigue, fever, headaches	4	NO	0	yes	no
402	14	F	Joint pains, fatigue, brain fog	3	NO	1	no	no
406	25	F	joint pain, fatigue, dizziness, anxiety	4	YES	1.5	no	no	yes		157, 235, 406, 646
407	72	M	Joint pain, fatigue	2	YES	2	yes	no
408	58	F	Joint pains, fatigue, brain fog	3	NO	2	no	no	yes
409	17	F	joint pains, fatigue, anxiety, OCD	4	NO	1	no	yes
410	75	M	fatigue, brain fog	2	YES	0	no	no
411	48	F	Joint pains, fatigue, brain fog	3	NO	2	no	no
412	11	F	fatigue, abdominal pain	2	NO	0	no	no
413	51	M	fatigue, headache, L eye clogs	3	NO	1.5	yes	no			121, 194, 299, 413
414	46	F	joint pain, fatigue, fever, brain fog, encephalopathy, headaches	5	NO	1	yes	no			274, 414
415	68	F	joint pains, fatigue, brain fog, headaches	4	YES	1.8	no	no			415, 553
416	9	M	EM rash, joint pain, fever, tics and seizures	4	NO	1	yes	no	yes		416, 501
417	40	M	joint pain, fatigue, brain fog	3	NO	1	no	no		pos
418	14	M	joint pains, fatigue	2	NO	1.8	no	no
419	42	M	Joint pains, fatigue, neurological brain fog	3	NO	2	yes	no			171, 356, 419, 615
420	36	M	joint pains, fatigue, fever, brain fog	4	YES	1	no	no			326, 420
421	65	F	joint pains, fatigue, fever, brain fog, headaches	5	NO	1.8	yes	no
422	6	F	EM rash, joint pain, fatigue, fever, facial palsy, lyme meningitis	6	NO	0	yes	yes
423	83	M	fatigue, fever, brain fog	3	YES	1	yes	no			373, 423
428	56	F	Joint pain, fatigue, brain fog, anxiety	4	YES	2	no	no			330, 428
430	22	F	joint pains, fatigue, facial palsy	3	NO	1.8	no	no			430, 353
431	44	F	joint pains, fatigue, brain fog	3	NO	2	no	no			431, 538
433	8	M	EM rash, fatigue, headaches	3	YES	0	yes	no			209, 433
434	62	M	joint pains, fatigue, brain fog, recurrent shingles	4	NO	2	no	no
435	44	M	joint pain, fatigue, headaches, sweats, vertigo, memory issues,	3	NO	2	no	no			217, 346, 435, 580
436	63	M	Joint pains, fatigue, fever, brain fog	4	NO	2	no	yes			365, 436
437	52	M	Joint pains, fatigue, brain fog	3	YES	2	no	no			437, 543, 640
439	10	M	EM rash	1	NO	0	yes	no
440	60	F	EM rash, joint pain, fatigue, fever, facial palsy, neurological	6	YES	1	yes	no
441	73	F	joint pain, fatigue, fever, facial palsy, brain fog, tremor	6	NO	1.5	yes	yes			225, 441
442	47	F	Joint pain, fatigue, fever, brain fog, palpitations, numbness, depression, anxiety, skin rash	9	NO	2	no	no			337, 442, 524, 633
443	58	M	joint pains, fever, brain fog	3	NO	1	no	no			443, 545, 620
445	14	M	joint pain, fatigue, autism, anxiety	5	NO	2	no	no			215, 292, 445
446	66	F	Joint pain, fatigue, brain fog	3	NO	2	no	no			297, 446
447	53	F	joint pains, fatigue, fever, brain fog	4	NO	1.5	yes	no
448	30	F	Joint pain, fatigue, brain fog	3	YES	1.5	no	no			295, 448
449	14	M	tics, anxiety	2	NO	2	no	yes			226, 301, 368, 449
450	42	F	Joint pains, fatigue, brain fog	3	YES	2	no	no
451	12	F	joint pains, fatigue	2	YES	1	no	no			396, 451
452	67	M	joint pain, fatigue, fever, facial palsy, brain fog, chest pain	6	YES	2	no	no	yes		165, 275, 452, 533, 596
455	57	F	joint pains, fatigue, fever, brain fog	4	NO	1	no	no			455, 582
457	12	M	Joint pains, fatigue, neurological	3	YES	1.8	no	no
458	60	F	Bells palsy, joint pain, fatigue, neurological	4	YES	2	no	no
459	49	F	joint pain, fatigue, brain fog	3	YES	0	yes	no
468	54	F	joint pain, fatigue, fever, headaches	3	NO	0	yes	yes	N
471	66	F	joint pains, fatigue, fever, brain fog	4	NO	1.8	yes	no
472	15	F	joint pains, fatigue, headaches	3	YES	1.5	no	no			389, 472, 591
475	9	F	joint pain, fatigue, autism, rage, troubles learning, anxiety	6	NO	1.5	no	no			221, 358, 475, 608
476	7	M	joint pain, fatigue, fever, barin fog, irritability	5	NO	2	no	no			218, 357, 476, 607
479	3	F	EM rash	1	NO	0	yes	no
483	62	M	joint pain, fatigue, brain fog	3	NO	2	no	no			246, 320, 390, 483
485	63	F	joint pains, fatigue, brain fog	3	NO	2	yes	no
488	7	F	EM rash, joint pains, fatigue, fever, anxiety, OCD, tics, irritability, rage	9	YES	0	yes	no
489	56	F	joint pain, fatigue, brain fog	3	NO	1	no	no		pos
490	38	M	joint pain, fatigue, brain fog	3	YES	2	no	no	yes		228, 302, 383, 490
491	13	M	joint pains, fatigue	2	NO	2	no	no
492	67	F	EM rash, joint pain, fatigue, severe headaches	4	NO	0	yes	no
494	69	F	joint pains, fatigue, fever, brain fog	4	NO	2	no	yes
498	10	F	joint pains, fatigue	2	NO	2	no	no
499	45	F	EM rash, joint pain, fatigue, fever, facial palsy	5	YES	2	yes	no
501	9	M	EM rash, joint pain, fever, tics and seizures	4	NO	1	yes	no	yes		416, 501
502	13	F	EM rash, joint pain, fatigue, fever,	4	NO	0	yes	no
503	59	M	joint pain, fatigue, brain fog, trouble with word finding	4	NO	1	no	yes			201, 503
504	56	F	EM rash, joint pain, fatigue, fever, brain fog	5	NO	0	yes
505	60	M	joint pains, fatigue, brain fog	3	NO	2	no	no
506	22	F	Joint pains, fatigue, facial palsy	3	YES	2	no	no
507	44	M	joint pains, fatigue, fever, neurological	4	NO	1.8	no	no
508	45	F	joint pains, fatigue, fever, brain fog	4	NO	2	no	no
509	17	M	joint pains, fatigue, facial palsy	4	NO	2	no	no
510	7	M	swollen glands	1	NO	2	no	no
513	46	F	joint pains, fatigue, brain fog	3	YES	1.5	yes	no
514	56	F	joint pain, fatigure, fever, brain fog, anxiety, vertigo, neuropathy, night sweats, cotton wool spots R eye	9	NO	2	no	no			296, 514
515	41	M	joint pains, fatigue, brain fog, anxiety	4	NO	2	no	yes			249, 515
516	44	F	joint pains, fatigue, fever, tingling	5	NO	0	yes	yes
517	60	F	joint pains, fatigue, brain fog	3	YES	1.5	yes	no
518	47	F	Joint pains, fatigue, neurological	3	NO	2	no	no			374, 518, 623
520	8	F	joint pain, fatigue, fever,	3	YES	0	no	yes		pos
521	78	M	joint pains, fatigue, brain fog	3	YES	1	no	no	yes		377, 521
523	45	F	joint pains, fatigue, fever, brain fog, headaches	5	NO	1	no	yes			251, 523
524	47	F	Joint pain, fatigue, fever, brain fog, palpitations, numbness, depression, anxiety, skin rash	9	NO	2	no	no			337, 442, 524, 633
525	1	F	joint pain, fever, rash	2	YES	1	yes	no			307, 354, 382, 525
526	8	M	fatigue	1	NO	2	no	no			335, 526, 638
527	42	F	joint pain, fatigue, brain fog	3	NO	2	no	yes			214, 336, 527, 639
528	18	F	joint pain, fatigue, fever, POTS, severe headaches, brain fog	6	NO	1.8	no	no			175, 364, 528
529	78	M	joint pain, fatigue, fever	3	NO	0	yes	no			529, 656
530	13	M	joint pains, fatigue, OCD	3	NO	2	yes	no			245, 352, 530
531	43	F	joint pains, fatigue, brain fog	3	NO	2	no	no			262, 531
532	45	F	joint pain, fatigue, fever, brain fog, headaches	5	YES	1	yes	yes
533	67	M	joint pain, fatigue, fever, facial palsy, brain fog, chest pain	6	YES	2	no	no	yes		165, 275, 452, 533, 596
534	53	F	fatigue, brain fog, headaches	3	NO	0	no	yes			534, 589, 636
535	41	F	joint pains, fatigue, brain fog	3	NO	2	no	no			375, 535
536	27	F	joint pain, fatigue, headaches, POTS, depression, vertigo	6	NO	2	no	no			279, 356
537	8	M	Rage, irritability	2	NO	1	no	no			400, 537, 655
538	44	F	joint pains, fatigue, brain fog	3	NO	2	no	no			431, 538
539	10	M	joint pains, fatigue, brain fog	3	NO	2	no	no
540	73	M	joint pain, fatigue, fever	3	YES	1.8	no	no			363, 540
541	55	M	EM rash, joint pain, fatigue, brain fog	4	NO	2	yes	no
542	23	F	joint pains, headaches, neck pain	3	YES	1	no	no
543	52	M	Joint pains, fatigue, brain fog	3	YES	2	no	no			437, 543, 640
544	45	M	EM rash, joint pain, fatigue brain fog	4	YES	1.8	yes	no	yes		378, 544
545	58	M	joint pains, fever, brain fog	3	NO	1	no	no			443, 545, 620
547	77	F	joint pains, fatigue, brain fog	3	NO	1	no	no
548	61	F	EM rash, joint pain, fatigue, fever, facial palsy, neurological	6	YES	1	yes	no
550	16	M	joint pains, fatigue, fever	3	YES	2	yes	yes			98, 104, 127, 248, 550
551	60	F	Bells palsy, joint pains, fatigue, neurological	4	YES	0	no	no
552	27	M	joint pains, fatigue, neurological	3	NO	2	no	no
553	68	F	joint pains, fatigue, brain fog, headaches	4	YES	1.8	no	no			415, 553
554	56	F	EM rash, joint pain, fatigue, brain fog, headaches	4	NO	1.5	yes	no
555	70	M	joint pains, fatigue, brain fog	4	YES	2	yes	yes
558	18	F	Fatigue, neurological (brain fog)	2	NO	1.8	yes	no
559	62	M	joint pain, fatigue, brain fog, headaches	4	NO	2	no	no			308, 559
560	69	F	joint pains, fatigue, brain fog	3	NO	1.8	yes	yes
562	36	F	joint pains, fatigue, fever	3	INC	2	no	yes
563	11	F	joint pains, fatigue, headaches	3	NO	2	no	no
564	44	F	Joint pains, fatigue, facial palsy, heart failure	4	YES	2	no	no
565	18	F	joint pains, fatigue	2	NO	2	no	no
567	57	F	joint pains, fatigue, fever	3	NO	2	no	no
569	62	F	fatigue, severe anxiety, catatonia	3	NO	2	no	no			193, 331, 569
570	41	M	joint pains, fatigue, brain fog	3	NO	2	no	no
571	66	M	joint pains, fatigue, fever, brain fog	4	NO	1.5	yes	no
572	55	F	Fatigue, fever, EM rash	3	YES	0	yes	no
575	60	M	Joint pains, fatigue, brain fog	3	YES	1.8	no	no
577	4	M	EM rash, joint pains, fatigue, fever	3	YES	2	yes	yes
579	46	F	Fatigue, fever, facial palsy, neurological (severe headache)	4	YES	0	no	no			579, 630
580	44	M	joint pain, fatigue, headaches, sweats, vertigo, memory issues,	3	NO	2	no	no			217, 346, 435, 580
582	57	F	joint pains, fatigue, fever, brain fog	4	NO	1	no	no			455, 582
583	31	M	joint pain, fatigue, brain fog, muscle pain	4	YES	1	no	no			288, 583
587	9	M	fatigue, fever, anxiety	3	NO	2	no	no			231, 587
588	42	M	fatigue, headaches, brain fog, vertigo	4	YES	1	no	no			316, 588, 632
589	53	F	fatigue, brain fog, headaches	3	NO	0	no	yes			534, 589, 636
590	64	M	Joint pains, fatigue, EM rash	3	YES	2	YES	NO
591	15	F	joint pains, fatigue, headaches	3	YES	1.5	no	no			389, 472, 591
593	63	M	ALS like symptoms	1	NO	2	no	no
594	74	F	joint pains, fatigue, brain fog, burning nerve pain	4	NO	2	no	no			284, 594
596	67	M	joint pain, fatigue, fever, facial palsy, brain fog, chest pain	6	YES	2	no	no	yes		165, 275, 452, 533, 596
597	20	F	Joint pains, fatigue, fever, neurological headaches, brain fog, rage, anxiety	7	NO	2	no	no			361, 597
600	18	F	joint pains, fatigue, fever, brain fog, headaches	5	YES	2	no	no
603	46	F	joint pains, fatigue, brain fog	3	NO	2	no	no
604	20	M	joint pains, fatigue, facial palsy	3	YES	1.8	no	no
605	68	F	fatigue, neurological burning/numbness around mouth, hands and feet	2	NO	2	no	no
606	26	F	joint pains, fatigue, fever, migraines, trouble thinking	4	NO	2	no	no
607	7	M	joint pain, fatigue, fever, barin fog, irritability	5	NO	2	no	no			218, 357, 476, 607
608	9	F	joint pain, fatigue, autism, rage, troubles learning, anxiety	6	NO	2	no	no			221, 358, 475, 608
610	38	M	Joint pains, fatigue, fever, OCD, irritability	5	NO	2	no	no
612	8	M	fatigue, anxiety	2	NO	2	no	no
614	64	F	joint pains, fatigue, fever, facial palsy, brain fog, memory	6	NO	2	yes	no
615	42	M	Joint pains, fatigue, neurological brain fog	3	NO	2	yes	no			171, 356, 419, 615
616	40	M	joint pains, fatigue, brain fog, headaches	4	NO	2	no	no
618	22	F	joint pains, fatigue, neurological, change in blood flow/lymphedema	4	NO	2	no	no			247, 388, 618
620	58	M	joint pains, fever, brain fog	3	NO	1	no	no			443, 545, 620
622	58	M	joint pain, fatigue, facial palsy, anxiety	4	YES	1.8	yes	no			169, 367, 622
623	47	F	Joint pains, fatigue, neurological	3	NO	2	no	no			374, 518, 623
624	76	F	Joint pain, fatigue, brain fog	3	YES	2	no	yes
625	4	M	autism	1	NO	2	no	no
626	56	F	joint pains, fatigue, fever, brain fog	4	NO	0	yes	no
627	46	F	Joint pains, fatigue, brain fog	3	IND	0	no	no
628	72	F	joint pains, fatigue	2	NO	2	no	no
629	69	F	Joint pains, fatigue, headaches	3	NO	2	yes	no
630	46	F	Fatigue, fever, facial palsy, neurological (severe headache)	4	YES	0	no	no			579, 630
631	55	M	Joint pains, fatigue, facial palsy, brain fog, vertigo, brain fog	6	NO	2
632	42	M	fatigue, headaches, brain fog, vertigo	4	YES	1	no	no			316, 588, 632
633	47	F	Joint pain, fatigue, fever, brain fog, palpitations, numbness, depression, anxiety, skin rash	9	NO	2	no	no			337, 442, 524, 633
635	49	M	joint pains, fatigue, numbness	3	NO	2	no	no
636	53	F	fatigue, brain fog, headaches	3	NO	0	no	yes			534, 589, 636
638	8	M	fatigue	1	NO	2	no	no			335, 526, 638
639	42	F	joint pain, fatigue, brain fog	3	NO	2	no	yes			214, 336, 527, 639
640	52	M	Joint pains, fatigue, brain fog	3	YES	2	no	no			437, 543, 640
641	54	F	Joint pains, fatigue, fever, facial palsy, rash	5	NO	2	yes	no
642	7	M	Developmental and speech delay	2	NO	1.5	yes	no
646	25	F	joint pain, fatigue, dizziness, anxiety	4	YES	1.8	no	no	yes		157, 235, 406, 646
647	54	F	joint pains, fatigue, brain fog, headaches	4	NO	2	no	no
648	47	M	joint pains, fatigue	2	YES	2	no	yes
649	19	F	joint pains, fatigue, brain fog, sleep disruption, nausea, depression, emotional regulation	7	YES	2	no	yes
650	17	M	joint pains, fatigue, facial palsy, neurological	3	NO	0	no	yes
651	15	F	fatigue, fever	2	NO	2	yes	no
652	46	F	joint pains, fatigue, fever	3	YES	2	yes	yes
653	11	M	joint pains, fatigue, temperature regulation, tight muscles	4	NO	2	no	yes
654	68	F	joint pains, fatigue	2	NO	2	no	no
655	8	M	Rage, irritability	2	NO	1	no	no			400, 537, 655
656	78	M	joint pain, fatigue, fever	3	NO	1	yes	no			529, 656
657	42	F	joint pains, fatigue, brain fog	3	NO	2	no	no
671	83	F	fatigue, fever, headaches, brain fog	4	NO	0	yes	no
