# Supplementary material for: Characterization of Borrelia-Derived Extracellular Vesicles: Implications for Pathogenesis and Diagnostics
Source: Microorganisms. 2026 Mar 7;14(3):600. doi: 10.3390/microorganisms14030600 (PMC13029535; doi:10.3390/microorganisms14030600)
Supplement: Supplementary file 1 [file microorganisms-14-00600-s001.zip › S2 Table.xlsx]

## Sheet: S2A
Sample	Sequence	# PSMs	Protein Accession ID	Species Name	Protein Description	Number of subjects			Note: the notation "Borrelia burgdorferi ss" refers to Borrelia burgdorferi sensu strictu
B31EV	ANDTLNIILR;HGESEWNKENLFTGWTDVK;HYGALQGLNK;QEGYSFDIAFSSLLSR	4	WP_002557245.1	Borrelia burgdorferi ss	2,3-bisphosphoglycerate-dependent phosphoglycerate mutase				"Borrelia burgdorferi sl" referes to Borrelia burgdorferi sensu latu, including B. burgdorferi sensu stricto, B. afzelii, and B. garinii
B31EV	RIDNVVYR	2	O51560	Borrelia burgdorferi ss	30S ribosomal protein				Borrelia was used when the peptide sequence was attributed to Relapsing fever associated spirochetes including B. hermsii, B. turicatae, B. parkeri, B. miyamotoi
B31EV	LMDIACYRGVR	2	O51453	Borrelia burgdorferi ss	30S ribosomal protein S13
B31EV	EGRVPLHTLR	2	B2S0I7	Borrelia burgdorferi ss	30S ribosomal protein S3 OS
B31EV	NVLDGEFVDENVVR	1	O51566	Borrelia burgdorferi ss	4-methyl-5
B31EV	SANIALLVYK	3	WP_231023097.1	Borrelia burgdorferi ss	50S ribosomal protein L2
B31EV	QEAKKQMANDLK	1	O51139	Borrelia burgdorferi ss	50S ribosomal protein L9
B31EV	ISDEMENTSDEDSK	1	H7C7L8	Borrelia burgdorferi ss	6.6 kDa lipoprotein (Lp6.6 protein)
B31EV	VDEVIIGNVISAGLGQNIAR	1	O51136	Borrelia burgdorferi ss	Acetyl-CoA acetyltransferases subfamily
B31EV	ILDIIVSSETAYYDFDLTK;ITHIINSGSSGGIK;VNAATWSSQIISK;VGDVVVSSEVAYHDVDLTK;VNAGVWTSYILSKYNISHVINSGVAGGVVSAK;YNISHVINSGVAGGVVSAK	6	O50162;O51534	Borrelia burgdorferi ss	adenosylhomocysteine nucleosidase
B31EV	INNLTILELTYSWLKK	1	O51478	Borrelia burgdorferi ss	Aldose reductase, putative
B31EV	SHIETDIQAK	1	O51096	Borrelia burgdorferi ss	Aminopeptidase II
B31EV	NPSENNQNLENESQNSK;SLNATIDAYNK;YDFLETFK;DTDDLIDEYNTNPDLQTDVSK;IFNLGQILSK	5	O50796, H7C7P4	Borrelia burgdorferi ss	Antigen P35
B31EV	KLENVINSNFEVITYTK	1	O51128	Borrelia burgdorferi ss	Asparagine--tRNA ligase
B31EV	ADTVIAQLLFLESEDSSK;YGLIDSILVR	2	O51556	Borrelia burgdorferi ss	ATP-dependent Clp protease proteolytic subunit 1
B31EV	ATPGASGADLANLINEGALIAAR	1	O51729	Borrelia burgdorferi ss	ATP-dependent zinc metalloprotease FtsH
B31EV	NAQEYFDETVPESELGIK;EDIVWSDGVAITAEEIK;EDIVWSDGVAITAEEIKK;SNFELDPIK;SWNISEDGIIYTFNLR;WTGWVPNIAESYLYEDIK;YGENWTNPENIVVSGAYK;DNLFWSDGVEITAEGIR;ENSQLASYGYSNLEFDK;IGEYLDPHTYFTIFTR;ILEQIFSGLLTLNTK;NNEIDAIFNSIPPDIVNEIK;VLNDGTVPTR;VYIGGAPSSLDPHLVDETIGAR;WTGWNPNVSEVYYLSELKPIK	20	O51307,O51308,B7XT00	Borrelia burgdorferi ss	Bacterial extracellular solute-binding protein, family 5
B31EV	ESSSNSYLSDLEGLK;ISTQYIGSFADLEAGR;SFNESALNGVK;VSLIIDGTFDDK;ALNIFTSNHLK;DAGSDLIWLIGYR;ELGSGHYIIGVDEDQAYLAPDNVITSTTK;IGFLGGIEGEIVDAFR;IFSQYIGSFSDLEAGRSVATK	9	Q45010,Q0SND0	Borrelia burgdorferi ss	Basic membrane protein A
B31EV	NGSDLIWLVGYMLTDASLLVSSENPK;NLGDGYYVIGADQDQSYLAPK	1	Q45011	Borrelia burgdorferi ss	Basic membrane protein B
B31EV	ADLNINIIEK;ASENVSVNYAIIEGVYDEIQIPK;EDGLGLVLNENLK;LSDILFQR;VVSQYVGTFGDFGLGR	5	P0CL55	Borrelia burgdorferi ss	Basic membrane protein D
B31EV	VLNSIAILELNIEQVINHLDSK	1	O50883	Borrelia burgdorferi ss	Borrelia burgdorferi virulent strain associated lipoprotein
B31EV	DILSGNIESDIDIDSLVTDK;LDSAEDNLDVQR;DITDIQGETHK;GPYDSTNTYEQIVGIGEFLAR;NLPKPGDVSSPK;SELDSILNLR;SLVILDVNTLK;SLVILDVNTLKK;VVAALLSENEAGVNFAR;VVSESNFEINK	10	Q45013	Borrelia burgdorferi ss	Borrelia P83/P100 antigen
B31EV	AESSSFELELLEIEK;AESSSFELELLEIEKK	2	O51655	Borrelia burgdorferi ss	C4-type zinc ribbon domain-containing protein
B31EV	VIGAGGGGSNAVNR;NVNYFDDDIDVPTFLR;VTAGLGAGGKPEIGQAAAEEDIDVIR	3	AAA85622.1	Borrelia burgdorferi ss	Cell division protein FtsZ
B31EV	ASDINEVILVGGSTR;IESSSGLSESEIDR;IVNEPTAAALAYGIEK;NTANSLIYQTEK;SQVFSTAADNQTSVDIK;EADYEVVDEDKK;ESLEKEDISLIK;GVNPDEAVAIGAAIQGGILTGETK;HLQYTLTR;IELSGAQEASINLPFITADANGPK;ILGNFILDGIPAAPR;ISSEDKEAIESK;KHEEIVAVYDLGGGTFDISILELGDGVFEVK;RFEEVASEIK;VTEAVITVPAYFNDAQR	15	P0C922	Borrelia burgdorferi ss	Chaperone protein DnaK
B31EV	AEGNLEYTNLFYVPSK;APYDLYYPNTKPGVK;IFITDSEGSLLPNYLR;KIEEEFKDTLTK;NETSNELKDENFK;NLEPEKLEK;SSSVDGFVSFK	7	P42555	Borrelia burgdorferi ss	Chaperone protein HtpG
B31EV	QIISNAGFEGSIYIHQIK;AKDIYFNEDAR;DGVITVEESK;DIYFNEDAR;DNTTIINTGNK;EEIAQVASISANNDSYIGEK;GIDHAVNLAAEK;LVGGVAVINVGAVTEVELK;NVSSGINPIGIK;QIEDSTSEYDKEK;SALQNAASIAGLLLTTECAITDIKEEK;TFDTTISYVEGMQFDR;TNDVAGDGTTTATVLAYAIAR;VDKDNTTIINTGNK;AAVEEGVVPGGGSTLIEVAMYLDTIDTSK;EIELENPFENMGAQLLK;ELLPVLEK;ENMSVNFDDAFILIYEK;GLGFDASSFK;GYLSPYFSTNK;KGIDHAVNLAAEK;KSLLSGVEK;QIEDSTSEYDK;SALQNAASIAGLLLTTECAITDIK;VLGTNKPLLIIAE…	26	P0C923	Borrelia burgdorferi ss	Chaperonin GroEL
B31EV	IKLIFPLTLAIIEGWLVR;KLDHLVNLVGELVTIQSK	2	O51515	Borrelia burgdorferi ss	chemotaxis protein CheA
B31EV	EFGSFVPILVLTTESEQSK	1	O51517	Borrelia burgdorferi ss	Chemotaxis response regulator
B31EV	NIFSAGDCATIYNIVSK	1	O51670	Borrelia burgdorferi ss	CoA-disulfide reductase
B31EV	TISGLYIPENAK;TNIGTVIAVGSNK;TNIGTVIAVGSNKEEITVK;VGDTVLYEK	4	O51683	Borrelia burgdorferi ss	Co-chaperonin GroES
B31EV	DFDTLKPAFY;EKFDFLSTFK;ELEDQKKEENIQIAK;ITNPGENTQNFEDK	4	O50957	Borrelia burgdorferi ss	Complement regulator-acquiring surface protein 1 (CRASP-1)
B31EV	FVIAIEEEATK;TGSGVSENPFILEAK	2	O50917	Borrelia burgdorferi ss	Decorin-binding protein A
B31EV	AGSVVDAIAVSEDDEILLVSK;DLTDDAYLLLTTASGK;AHVLEGLNIALNNIDEVIK;GIQVLFLDNDSLVSVSK;GQNISELINLGDQEEILTIK;LNDKDFVTSAEIVFK;LNDKDFVTSAEIVFKDEK	7	O51396	Borrelia burgdorferi ss	DNA gyrase
B31EV	VNPLIR	1	O51502	Borrelia burgdorferi ss	DNA ligase
B31EV	EGETIAFHLK	2	O51768	Borrelia burgdorferi ss	DNA topoisomerase 1
B31EV	ESFSREVLK	1	O51066	Borrelia burgdorferi ss	DNA topoisomerase 4
B31EV	YLEEVNVIALDSIFSPIEK;VSYSVEDTR	2	WP_002557093.1	Borrelia burgdorferi ss	DNA-directed RNA polymerase subunit alpha
B31EV	EEINTETGNVEK;FATSDLNDLYR;FLNFNNVILAINNR;INPHDVLEILGGISLQEFLLAEIQDVYR;IVAVGDTNFVYGQK;LVDIAQDVVVR;NLIEQEVDEVWQILDLVIK;TLLENLDLDELSSK;TSGDIIELPIISNFK;TSLNIDSFISAASFQETTK;VIEQGGEPAIASPILIGVTK;VIGTFDPFAEPIIAEVK;ILITLFLR;TNQDTCFNQSVLVK;YLEDLVSVR	15	O51349, Q59191	Borrelia burgdorferi ss	DNA-directed RNA polymerase subunit beta
B31EV	FNFLGTGFIK;LEEEEENEAQQVASLQNR	2	O51366	Borrelia burgdorferi ss	DUF3996 domain-containing protein
B31EV	DKDEYYYTTSK;IDDYNLQYK;NEENDKDILIK	3	O51692	Borrelia burgdorferi ss	DUF4340 domain-containing protein
B31EV	GTLIGFPIVDIK;GVQLLLDAVTR;IDNELPTVALAFK;NIGISAHIDSGK;VLDGAILVLDSVAGVQSQSITVDR	5	O30913	Borrelia burgdorferi ss	elongation factor G
B31EV	ELVESGIDSLTTSQELELK;HLAEISLLEQSFVK;QLESSGKPESIIK	3	O51148	Borrelia burgdorferi ss	Elongation factor Ts
B31EV	DIDKPFLLAVEDVFSISGR;EHLLLAQR;HIEYETANR;ILEQGQAGDNVGLLLR;TTDVTGVVALEGK;YEDIDNAPEEK;YGFSADTPIIK;ELLESMDNYFDLPER;GQVLSAPGTITPHK;GQVLSAPGTITPHKK;HKPFFPGYRPQFFFR;HYAHVDCPGHADYIK;KTTVTGVEMFQK;LDLADPELVELVEVEVLELVEK;VGQEVEIVGIK	15	P50062	Borrelia burgdorferi ss	Elongation factor Tu
B31EV	GNPTVEADVILEDGTYGR;IEEELETTAEYHGK;AAVPSGASTGINEAVELR;AGYTAIVSHR;DIAIALDPATSELYDPK;GYATSVGDEGGFAPNLK;IQLVGDDLFVTNTSFLK;SGETEDTTIADLVVALGTGQIK;TFSEAIRMAAEVFHTLKGILSGK;VNQIGTLTETFEAVEMAK;YLGLRPYQYLGAYK;YPIISIEDGMAEEDWDGWK	12	O51312	Borrelia burgdorferi ss	Enolase
B31EV	NNSNNWADLGDLVVR	1	H7C7N5	Borrelia burgdorferi ss	ErpA8 protein
B31EV	NSEQNLESSEQNVK	1	H7C7M3	Borrelia burgdorferi ss	ErpL protein
B31EV	GNSILETSEESIK;TAANFVYINDTHAK	2	O50835	Borrelia burgdorferi ss	Fibronectin-binding protein BBK32
B31EV	EQNFIFYVK;LSVSIDSDIDSESVFK;VYETSGTESLR;AEPGELVLDFAELAR;FKGWADLIWSNPNYIPNISSR;GWADLIWSNPNYIPNISSR;IESEKPEESSPK;IPFYSGESGNQFLGK;ISMPEGSFQNFVEK;RAEPGELVLDFAELAR;VYETSGTESLRK;YAGDTILGVR	12	P70856	Borrelia burgdorferi ss	Flagellar filament outer layer protein FlaA
B31EV	NIEDVLQSSFEYKPER	1	Q44912	Borrelia burgdorferi ss	Flagellar M-ring protein FliF
B31EV	LALGYAENNVNILNELGR	1	Q57442	Borrelia burgdorferi ss	Flagellar protein FliL
B31EV	AINFIQTTEGNLNEVEK;ASDDAAGMGVSGK;ELAVQSGNGTYSDADR;GSIQIEIEQLTDEINR;INTPASLSGSQASWTLR;NNGINAANLSK;TAEELGMQPAK;ANLGAFQNR;IADQAQYNQMHMLSNK;LESIKDSTEYAIENLK;MIINHNTSAINASR;MKELAVQSGNGTYSDADRGSIQIEIEQLTDEINR	12	AAR00324.1	Borrelia burgdorferi ss	Flagellin FlaB
B31EV	LIDFMGDDRR	1	O50965	Borrelia burgdorferi ss	flavin-dependent thymidylate synthase
B31EV	ALHELFSTPEDIYYGYSELLK;NLLPWVEGLLEYGEK;VSPNFQIAAAFGNVHGVYKPGNVK	3	O51401	Borrelia burgdorferi ss	Fructose-bisphosphate aldolase
B31EV	TDKKSLNK	2	MCD2371426.1	Borrelia burgdorferi ss	Glucose-6-phosphate isomerase
B31EV	LPASFSGILGFKPSYGGLSR	1	O51317	Borrelia burgdorferi ss	Glutamyl-tRNA(Gln) amidotransferase subunit A
B31EV	AAALSIIPTSTGAAK;GIDIVAINDLTDPK;GILGYTEDPIVSSDIK;LGIDVVIESTGVFSSATSDK;VPVPTGSIVDLTVQLK;AVGLVLPELK;AVSNASCTTNCLAPLAK;DVTKEEINSVLR;ILDLPHSDLR;KVILTVPAKDEIK;TIVLGVNDHDINSDLK;VLHESFGIEQGLMTTVHAYTNDQR;YDSTFGVYNK;AAALSIIPTSTGAAK;GIDIVAINDLTDPK;GILGYTEDPIVSSDIK;LGIDVVIESTGVFSSATSDK;VPVPTGSIVDLTVQLK;AVGLVLPELK;AVSNASCTTNCLAPLAK;ILDLPHSDLR;KVILTVPAKDEIK;TIVLGVNDHDINSDLK;VLHESFGIEQGLMTTVHAYTNDQR;VLSWYDNEFGY…	26	P46795, A0AB34Z2D8	Borrelia burgdorferi ss	Glyceraldehyde-3-phosphate dehydrogenase
B31EV	ILPNEIDAIGITNQR;SIPNFEIQELR;SVTYVLEGSVFIGGAVIQWLRDGLEFFRK;TLEWDDELLSILNVPR	4	O51257	Borrelia burgdorferi ss	Glycerol kinase
B31EV	RFEEEIDFIINNLNNYLNIK;SLPLNPQATIEAAPR	2	O51259	Borrelia burgdorferi ss	Glycerol-3-phosphate dehydrogenase
B31EV	LLESGSTIVGIQNILELYQK;NSGYIILIFPTATR	2	O51306	Borrelia burgdorferi ss	Glycerol-3-phosphate O-acyltransferase, putative
B31EV	EYELVPSSESVMLASLDSSIK;IGYVNWGGETAATNVLK;NEWILVPLWK;RNEWILVPLWKPHWAFSR	4	O51169	Borrelia burgdorferi ss	Glycine betaine, L-proline ABC transporter, glycine/betaine/L-proline-binding protein
B31EV	IILSGGSTR	4	WP_002556863.1	Borrelia burgdorferi ss	Heat-shock protein Hsp70
B31EV	IDKIGIDK	1	WP_231021760.1	Borrelia burgdorferi ss	Histidine--tRNA ligase
B31EV	FTTISLGWDSNNIIELANK;LDLTFAIGGTGTGNR;SGVALGISYGQNLYR;SVENYPTTISSTTENNQTEQSSTSTK;SVVGNDLLSPTLSNSAILASFGAK;TISENAFQSLNVEISSYEDNKK;AEIFDPNGNALNFSK;IDVGDITAQINMYDFFIK;INPWMPTFGFENTSEFR;KAEIFDPNGNALNFSK;LKPFEANPELGKDDPFSAYIK;NIGTIQLGYK;NLLDQNEDTK;STYYGFPSNDR;SVIAETPFELNFGLSGAYGNETFNNSSITYSLK;TISENAFQSLNVEISSYEDNK;TYQGILYGIQATWKPIK	17	H7C7N8	Borrelia burgdorferi ss	Integral outer membrane protein P66
B31EV	FSSFSILILFLSYLLLFYKEEK	1	O51186	Borrelia burgdorferi ss	K+-dependent Na+/Ca+ exchanger homolog
B31EV	ALNKEDILTWLEGAK;EDILTWLEGAK	2	O51351	Borrelia burgdorferi ss	Large ribosomal subunit protein bL12
B31EV	LQSFEGIVISFQNK;NEAFVFNVGDTVR	2	O51642	Borrelia burgdorferi ss	Large ribosomal subunit protein bL19
B31EV	ILSNLAIEDVEAFKK	1	O51206	Borrelia burgdorferi ss	Large ribosomal subunit protein bL20
B31EV	FTDNTVLILDDGKLER;LAENDENLEVVIIK;LIYHIDFYEVDR;SLPLDLPEFIELDLTPVNK	4	O51727	Borrelia burgdorferi ss	Large ribosomal subunit protein bL25
B31EV	HNIEIFNQK;LYEGISSIIK	2	O51139	Borrelia burgdorferi ss	Large ribosomal subunit protein bL9
B31EV	AFGATYVGDDDLINK;FYNIEDAILLLK	2	O51353	Borrelia burgdorferi ss	Large ribosomal subunit protein uL1
B31EV	ESISLFASVLK;GLNVAQLTELR	2	O51352	Borrelia burgdorferi ss	Large ribosomal subunit protein uL10
B31EV	IGQALGPHGVSGPQFVK	1	O51354	Borrelia burgdorferi ss	Large ribosomal subunit protein uL11
B31EV	LEYAIVNLGDIDKK	1	O51450	Borrelia burgdorferi ss	Large ribosomal subunit protein uL15
B31EV	ISFGEYGLVSLETNFITAR	1	O51438	Borrelia burgdorferi ss	Large ribosomal subunit protein uL16
B31EV	IGNALPLENIPIGR;VGDVLESGPNAPIK	2	P94270	Borrelia burgdorferi ss	Large ribosomal subunit protein uL2
B31EV	ELFNVTPVSCNLLNIK	1	P94269	Borrelia burgdorferi ss	Large ribosomal subunit protein uL23
B31EV	VFNIEISHGSIYNAIK;VIENFNVESGK	2	P94268	Borrelia burgdorferi ss	Large ribosomal subunit protein uL4
B31EV	LLDSAVLELAQITGQK;VTLRGNAMYEFLYKLIHLALPR	2	WP_002656533.1	Borrelia burgdorferi ss	Large ribosomal subunit protein uL5
B31EV	GILIDSILNNVHK	1	H7C7K6	Borrelia burgdorferi ss	Lipoprotein H7C7K6
B31EV	EVSDSVQEDGLNDLYNNQEK	1	O50805	Borrelia burgdorferi ss	Lipoprotein, putative O50805
B31EV	VFGSWEIIHNAER	1	O51608	Borrelia burgdorferi ss	Lipoprotein, putative O51608
B31EV	VIGTGTILDTSR;ELDKFNSSANQLK;ITELELDEIHKK;NINVLFGTYK	4	O51114	Borrelia burgdorferi ss	L-lactate dehydrogenase
B31EV	SYQISNDNLEEYVGVPVFR	1	Q59185	Borrelia burgdorferi ss	Lon protease 1
B31EV	FLGAVIVPNFDNLEK;LLELGTEYLR;LTINNEISIVGR;TSEVLTEDGWFNTGDLVR;VLEGYGLTETGPILSVR;FTVKPIFIIIENLNQEDR	5	O51539, O51162	Borrelia burgdorferi ss	Long-chain-fatty-acid CoA ligase
B31EV	YLPVVGINPEFIDQSK	1	O51603	Borrelia burgdorferi ss	Lysine--tRNA ligase
B31EV	ALEAASNLPIYSNNK;IGNTLWGISK;IQNPDLIHSNWK;LANELFLESAR;YLEAYQSNASSELYVIK	5	WP_002556920.1	Borrelia burgdorferi ss	LysM domain protein
B31EV	LVSSLSPSLVLEALEK;VLDPLILDDNVLNLVR;LEAIAKNIK	4	O51091, Q0SPA1	Borrelia burgdorferi ss	Methionyl-tRNA formyltransferase
B31EV	GLKEEINTLVEAIER;QVEFISNTTNIIESLSK;TLTEILNTLSQGK;IYSIISFPVR;TIPLAEDSLEGIFYIPIGK;ISALEIGELVEDNSK	6	O51542, O51543, O51623	Borrelia burgdorferi ss	Methyl-accepting chemotaxis protein
B31EV	IFDIVTSDR	1	O51175	Borrelia burgdorferi ss	N-acetylglucosamine-6-phosphate deacetylase
B31EV	NNENTLANLIISDFK;YPLDSLNITGVDLTK	3	O51264	Borrelia burgdorferi ss	Oligoendopeptidase F homolog
B31EV	LLADAGYPNGNNFPLLK;NLNINVQLENEEWSTYINSR;SWDISDDGVVYTFHLR	3	H7C7K8	Borrelia burgdorferi ss	Oligopeptide ABC transporter OppAIV
B31EV	NNEIDAIFNSIPPDIVNEIK;VLNDGTVPTR;VYIGGAPSSLDPHLVDETIGAR;ICEFIQNQWK;LRSDYYSSAVNALYFYAFNTHIKPLDNVK;SDLELDPIKR;SDYYSSAVNALYFYAFNTHIKPLDNVK;TLLAEAGYPNGNGFPILK;DNLVWSDGVAITAEGIR;NLNINVQLENEEWSTYINSR	11	AAC46284.1	Borrelia burgdorferi ss	Oligopeptide transport system substrate-binding protein
B31EV	DQVNQALDTINK	1	O50963	Borrelia burgdorferi ss	Outer membrane porin OMS28
B31EV	LEISGNSVFSLEELK;SFITFSEGDIFNDSK	2	O51735	Borrelia burgdorferi ss	Outer membrane protein assembly factor BamA
B31EV	FTTISLGWDSNNIIELANK;NTNNAALGSAFLQFK;TISENAFQSLNVEISSYEDNKK;GLINGIGWITSIGLYDILR;TISENAFQSLNVEISSYEDNK	5	WP_024705620.1	Borrelia burgdorferi ss	Outer membrane protein B7XRZ5
B31EV	AAFQWTWGK;GVMLAGVVTMAVTRLTEIILPFTFANSYNR;LTEIILPFTFANSYNR	3	H7C7R6	Borrelia burgdorferi ss	Outer membrane protein P13
B31EV	LEITVDENNSDAK;TFLESVNYIIDGVEK;DSSNEYVEEQEAENSSKPDDSK;LIVYFYDNVYAGEAPISISGK;VFYFSEEDGHFQTIPSK;LEITVDENNSDAK;EAFIFVGITSDFK;EAFIFVGITSDFKK	8	P0CL67, A0AB34Z1R0	Borrelia burgdorferi ss	Outer surface 22 kDa lipoprotein
B31EV	ENTITVQQYDSNGTK;GYVLEGTLTAEK;LTISDDLGQTTLEVFK;LTISDDLGQTTLEVFKEDGK;SGEVSVELNDTDSSAATK;SGEVSVELNDTDSSAATKK;TAAWNSGTSTLTITVNSK;YDLIATVDKLELK;NSVSVDLPGEMK;YDLIATVDK;DGKYDLIATVDKLELK;FNEKGEVSEK;GTSDKNNGSGVLEGVK;LEGSAVEITK;LEGSAVEITKLDEIK;NNGSGVLEGVK;TKDLVFTK;SGEVTVALNDTNTTQATK;LEYTEIK;LTISQDLNQTTFEIFK	20	P0CL66, Q597Q1, B8F1J0	Borrelia burgdorferi ss	Outer surface protein A
B31EV	ATIDQVELK;ENDLNLEDSSK;LTVSADLNTVTLEAFDASNQK;TKDLVFLTDGTITVQQYNTAGTSLEGSASEIK;ENDLNLEDSSKK;QDLPAVTEDSVSLFNGNK;SNGTTLEYSQITDADNATK;VFLNDTAGSNK;DLVFLTDGTITVQQYNTAGTSLEGSASEIK;GTSDKNNGSGTLEGSKPDK;KQGSITEETLK;NNGSGTLEGSKPDK;QGSITEETLK;TTVEIKEGTVTLKR;VFLNDTAGSNKK	15	P17739	Borrelia burgdorferi ss	Outer surface protein B
B31EV	DGNTSANSADESVK;DGNTSANSADESVKGPNLTEISK;GPNLTEISK;ITDSNAVLLAVK;KITDSNAVLLAVK;ELTSPVVAESPK;GPNLTEISK;ELTSPVVAESPK;EVEALLSSIDELAK	9	Q07337,Q44671	Borrelia burgdorferi ss	Outer surface protein C
B31EV	NTTDNLNASNEANK;EAAELVLQIAK;EIVQEVVALLNT;GYLDNEGANSNYESK;ISESESESDYSDSAEIK;KQSILSELNQLLK;QSILSELNQLLK	7	H7C7Q2	Borrelia burgdorferi ss	Outer surface protein D (OspD)
B31EV	INSNIENTYIYLNEK	1	WP_002556638.1	Borrelia burgdorferi ss	PEGA domain-containing protein
B31EV	ATELEVVSYDK;ILPSSVEVHATGVIK;KDIALISFESDDATIK;NIEIVLAVRPK;SLFYVVTNSHVVDK;SLGVESNDVSAAIIASLYPGSPAVK	6	O51131	Borrelia burgdorferi ss	Periplasmic serine protease DO
B31EV	FTGFLLDELFESQK	1	H7C7N6	Borrelia burgdorferi ss	PF-49 plasmid partition protein
B31EV	IVSIGGSTTVSPILDEMILR	1	O51233	Borrelia burgdorferi ss	Phosphate-binding protein PstS
B31EV	IPSQLIEGFFEGPVTFLLLWFLFKK	1	O51337	Borrelia burgdorferi ss	Phosphatidylglycerol--prolipoprotein diacylglyceryl transferase
B31EV	ANIGTPVDITYVNK;FFSIGTNDLTQYVLAVDR;GFLTAVGGETSHAAILAR;LISIILGQVSDFSEINK;NPSSDEINLYEGK;YGVEGIGLFR	6	O51508	Borrelia burgdorferi ss	Phosphoenolpyruvate-protein phosphotransferase
B31EV	AALSTIEYLK;DGDVVLLENVR;IAVLESLLSK;ITHVSTGGGASLEYLEGR;NSIPEYIDSFNIPENK;SLLEDEYIGIASSFLK;TIIWNGPLGVFEFDSFSK;VILPLDHIVADDFNK;GTAKVAEMVASCSGLTVVGGGDSVAAVNK	9	Q59181	Borrelia burgdorferi ss	phosphoglycerate kinase
B31EV	DIISEVDILSR;EDLDFVPLSVEYNEK;IHILSIMNTVISNSR;IILFGDDDFK;THGSALFTR;VGEIYEGTVK	6	O51745	Borrelia burgdorferi ss	Polyribonucleotide nucleotidyltransferase
B31EV	ILDLEQEILNAIHR	1	O51395	Borrelia burgdorferi ss	Probable chromosome-partitioning protein ParB
B31EV	ICVFTSLESIFDLEETPNK;IEEEDFVSSEIEIVPAGTAK;ILIGSLPIETK;KSDEIVEGENLK;LDAKPSPISEENELTFIK;NNIAWQVATLGK;PSPISEENELTFIK;TAICFLVDKEEIGSTGSTGLDSR	8	P0C925	Borrelia burgdorferi ss	Probable M18 family aminopeptidase 1
B31EV	ETVSIADHIEAIK	1	O51572	Borrelia burgdorferi ss	Probable M18 family aminopeptidase 2
B31EV	DVVNFLDNLER;HEAISIEEK;IAELENEISNLK	3	P28609	Borrelia burgdorferi ss	Protein GrpE
B31EV	DIGIEIVDVLIR	1	O51222	Borrelia burgdorferi ss	Protein HflC
B31EV	FGFLISPSDIR	1	O51221	Borrelia burgdorferi ss	Protein HflK
B31EV	SGGVDLIVVDSVAALTPK	6	B7J164	Borrelia burgdorferi ss	recombinase RecA
B31EV	FLKGKEK	3	Q44773	Borrelia burgdorferi ss	Protein Smf
B31EV	DITYVTNNELGFDYLR	1	O07497	Borrelia burgdorferi ss	Protein translocase subunit SecA
B31EV	SAAMYAGSNAIGVILTGMGDDGAVCMLEMK	1	Q45047	Borrelia burgdorferi ss	Protein-glutamate methylesterase/protein-glutamine glutaminase
B31EV	IVGDGIAILPTSNELLAPCDGK;LENDSEYILSSSTVLTEEIR;TATLDLIAPISGK	3	Q44840	Borrelia burgdorferi ss	PTS system glucose-specific EIIA component
B31EV	DNITYLDACASR	1	WP_010890592.1	Borrelia burgdorferi ss	PTS system maltose and glucose-specific IIC component
B31EV	GFVTTDDIYYYIENVQR;NASVVILAVDKDIDEK	2	O51369	Borrelia burgdorferi ss	Pts system, fructose-specific iiabc component
B31EV	QLADPNTVHFEVAK;FHNIQLPTFLAFFGGTR;GNSVQIVFGGLSDNIK;IVEQSGLFGTFAYGAIK;KGNSVQIVFGGLSDNIK;SLIPFGLHHIFYLPFWQTAVGGTLEINNELISGAQNIFFK;LIEGTQNIFFAELAAQGTDR;VIIGLGGASNIVELDCCATR	8	O51000, O51590	Borrelia burgdorferi ss	Pts system, iibc components
B31EV	LLDDLINLIEK	1	WP_231023089.1	Borrelia burgdorferi ss	Putative antigen, P35
B31EV	SILASGFDGIFNQADSK;SNDAEPNNDLDEK;EKDPEELNTYK;ETLTFLTNLLK;FLSELKEDEIKDLLAK;LNLNNTEKETLTFLTNLLK;NSGGDESKIEESVQK;SNLVDEDRIEFSK	8	Q44849	Borrelia burgdorferi ss	Putative outer membrane protein BBA03
B31EV	DFNNISLVYGENTEAIQDR;GSFTPVDHFFGYEGR;NTYGLPIISFTEGESSLSFSK;SASHVALECALK;THPNICIVSEEVLAK	5	P70826	Borrelia burgdorferi ss	Pyrophosphate--fructose 6-phosphate 1-phosphotransferase
B31EV	DVQDVQEILTASGNPDVK;IENQEGIDNIEEIAK;ASVPLFITTNSER;DKGFIELAAK;DLHDAGVNVIR;ELALSYGVYSNLVDNNFK;IVATISDLR;VIISTSPINEPNNFQTNYDGFVK	8	O51323	Borrelia burgdorferi ss	Pyruvate kinase
B31EV	FDISWLEEIDPEEYFK;IELVSSYNEEDVVDGVVER;TGAFVNIEEGIDAYVSK	3	O51153	Borrelia burgdorferi ss	Ribosomal protein S1
B31EV	ILLNLIDSAIAR	1	O51405	Borrelia burgdorferi ss	Ribosomal subunit interface protein
B31EV	EYGNEIELIEFIVK;SLVDKEDEVK	2	O51639	Borrelia burgdorferi ss	RNA-binding protein KhpA
B31EV	NLDSLQLLTNVYASK	1	O51399	Borrelia burgdorferi ss	RNA-binding protein KhpB
B31EV	DITDIRIK	2	Q0SM67	Borrelia burgdorferi ss	septation protein SpoVG
B31EV	EHIELIASENFTSLEIR;YYGGCSFIDEIETLAISR	2	O51547	Borrelia burgdorferi ss	Serine hydroxymethyltransferase
B31EV	AYISLTVHTK;NANQGYFEFLPIDR;NIAELYNQGILISNSGGPR;YSLTGNTINDINK	4	O50817	Borrelia burgdorferi ss	SIMPL domain-containing protein
B31EV	SLEFFGATDVVSNFIGER;VETPTGPESTDIQEK	2	O51142	Borrelia burgdorferi ss	Small ribosomal subunit protein bS6
B31EV	ILDQSAESIVK	1	P94266	Borrelia burgdorferi ss	Small ribosomal subunit protein uS10
B31EV	DFGINYVHVYIK;STPYAAQITAESALNK	2	O51454	Borrelia burgdorferi ss	Small ribosomal subunit protein uS11
B31EV	TFIPIYITEDLVGHK	1	P94271	Borrelia burgdorferi ss	Small ribosomal subunit protein uS19
B31EV	QASEIIEQEAR	1	O51149	Borrelia burgdorferi ss	Small ribosomal subunit protein uS2
B31EV	ANIDYGFSEAQTTYGIIGVK;FDISDIEIIR;LYSAILHEDFLIR;QTNSDAGQVINK	4	P94273	Borrelia burgdorferi ss	Small ribosomal subunit protein uS3
B31EV	NLPTWIEVNADDLNIK;RIDNVVYR	2	O51560	Borrelia burgdorferi ss	Small ribosomal subunit protein uS4
B31EV	VGGATYQVPVEVR;ALDNIKPLVEVR	2	O51347	Borrelia burgdorferi ss	Small ribosomal subunit protein uS7
B31EV	FINFLYENEPSYK	1	O51584	Borrelia burgdorferi ss	Spermidine/putrescine ABC transporter, spermidine/putrescine-binding periplasmic protein
B31EV	LPELGYDYDAVEPYIDAK;NIHDFPEEFQTLIR;NNAGGYSNHTLYFR;RIEYVDAFLK	4	O30563	Borrelia burgdorferi ss	Superoxide dismutase [Fe]
B31EV	IQDTLQTLSK;ISSDAQYDFLENFK	2	O50890	Borrelia burgdorferi ss	Surface antigen
B31EV	ENSKEDLEALLEQVK;ITNEESNLLDTYIR;IAANFLYR	3	O50958	Borrelia burgdorferi ss	Surface protein
B31EV	AISLTEEDFVVK;GDRPAIIDFYANWCGPCK;VSVGFLQEDAFENIIK	3	O51088	Borrelia burgdorferi ss	Thioredoxin
B31EV	LSEAESLFSDILEK	1	O51213	Borrelia burgdorferi ss	TPR domain protein
B31EV	QLATYYETIDLQK;SVLEVVRDEELAK	2	O51157	Borrelia burgdorferi ss	Transcription elongation factor GreA
B31EV	LINLFSPIGK;DVVILLDSITR	2	P33561	Borrelia burgdorferi ss	Transcription termination factor Rho
B31EV	IKVAVYSEK	2	O51740	Borrelia burgdorferi ss	Transcription termination/antitermination protein NusA
B31EV	DIIANIIK	1	O51355	Borrelia burgdorferi ss	Transcription termination/antitermination protein NusG
B31EV	VDFVELDDLSNEIVSTK	1	O51555	Borrelia burgdorferi ss	Trigger factor
B31EV	AESFLSIINNVL;GLNCVSESDIQR;IILAYEPVWAIGTGK;LYLAETDEIINKK;SASDNIIIQYGGSVNSNNVK;YLILCVGETLDER	6	Q59182	Borrelia burgdorferi ss	Triosephosphate isomerase
B31EV	NTLISMKYKK	2	WP_002557293.1	Borrelia burgdorferi ss	tRNA nucleotidyltransferase (CCA-adding enzyme)
B31EV	ILNSEGIAAK	1	B7J0N4	Borrelia burgdorferi ss	tRNA(Ile)-lysidine synthase
B31EV	LFTVESDDIFNFDNDFNLPK	1	O51524	Borrelia burgdorferi ss	Type I restriction enzyme R protein N-terminal domain-containing protein
B31EV	VVLDILNDIGADIAR	1	O51428	Borrelia burgdorferi ss	UDP-N-acetylglucosamine 1-carboxyvinyltransferase
B31EV	LDQDLIK	1	WP_002556798.1	Borrelia burgdorferi ss	UDP-N-acetylmuramyl-tripeptide synthetase
B31EV	FIISESEFIR	1	P70837	Borrelia burgdorferi ss	Uncharacterized lipoprotein BBD10
B31EV	ETNVSDSYNK	1	O51025	Borrelia burgdorferi ss	Uncharacterized lipoprotein BBF20
B31EV	FNAEESLSNVVLNSDEK	1	WP_231017631.1	Borrelia burgdorferi ss	Uncharacterized protein B7XSD6
B31EV	EFNDAILIGSNNGFAEFTK;TGLNDIIPVSNNTIYILTQGK	2	O51059	Borrelia burgdorferi ss	Uncharacterized protein BB_0028
B31EV	NSLINEIVSSSLFEEGAYK	1	O51246	Borrelia burgdorferi ss	Uncharacterized protein BB_0228
B31EV	GKTQLEDLVK	3	O51481	Borrelia burgdorferi ss	Uncharacterized protein BB_0531
B31EV	DINQLSILK;ISTPLEHIGIPSQQIDLR;NFYTATIPWSSSLELIK	3	O51693	Borrelia burgdorferi ss	Uncharacterized protein BB_0752
B31EV	IFEDFVNLINDNKK;ISFFKIFEDFVNLINDNKK	2	O51179	Borrelia burgdorferi ss	Uncharacterized protein O51179
B31EV	SNDTSFAVNVNAK;ADADELEYLSVDDYYDLK;IEINDFTNAPK;NDFISTLSSASSK;NFDLFDSVIADK	5	O51254	Borrelia burgdorferi ss	Uncharacterized protein O51254
B31EV	EEIVQNFSDLANIAK;FDDFVSIGFELLFNINLLK;FYTKLDFFVLALAFFTGPK;QNLPSDLSPIEKEEIVQNFSDLANIAK	4	O51493	Borrelia burgdorferi ss	Uncharacterized protein O51493
B31EV	INFNLK	2	O51060	Borrelia burgdorferi ss	UPF0178 protein BB_0029
B31EV	DGGPSLDDNLIEIGGPSANPTK;LVIQLNESDFSSLEQILR;LPIFSVSGEPYNELLLR	3	O51120, O51123, B7XTI0	Borrelia burgdorferi ss	V-type ATP synthase
B31EV	DKELGIVNDSYGSWIEK;LSSLDTEVSVVGPASSVIFNK	2	O51636	Borrelia burgdorferi ss	Xylose operon regulatory protein
mice	LNIPTGIPLVYELDK	1	B7XS49	Borrelia burgdorferi ss	2,3-bisphosphoglycerate-dependent phosphoglycerate mutase	1
mice	AFDLVLNAEKVAEMRGK	1	Q0SN12	Borrelia burgdorferi ss	30S ribosomal protein S5	1
mice	KEDTHRMAEANK	1	Q661N2	Borrelia burgdorferi ss	30S ribosomal protein S7	1
mice	ILENADLR	1	O51628	Borrelia burgdorferi ss	3-hydroxy-3-methylglutaryl-coenzyme A reductase	1
mice	GLMPNPKTQTVTNNLK	1	B7J1W4	Borrelia burgdorferi ss	50S ribosomal protein L1	1
mice	KAISWIK	1	B7J1W5	Borrelia burgdorferi ss	50S ribosomal protein L11	1
mice	ILAIPTNEESTILEDIYNLIPKNL	1	O51567	Borrelia burgdorferi ss	Acetate kinase	1
mice	EGSAAKNFESLHPLISECSK	2	O50821	Borrelia burgdorferi ss	Adenine deaminase	2
mice	SSYEIQTNYK	5	O50999	Borrelia burgdorferi ss	ankyrin repeat protein BB_B28	3
mice	IVDSLFKGSSNSENMDPNEIK	1	Q44772	Borrelia burgdorferi ss	ATP-dependent protease ATPase subunit HslU	1
mice	MPKEAQEQIFMTTPK	3	O51767	Borrelia burgdorferi ss	ATP-dependent RNA helicase HrpA	3
mice	DAGLTLEDEIESHINSLMSFKMEK	5	Q44737	Borrelia burgdorferi ss	chemotaxis protein CheA	5
mice	ELEQDPFLNNIK	1	O51395	Borrelia burgdorferi ss	chromosome-partitioning protein	1
mice	GVFYIDTSYK	1	O51154	Borrelia burgdorferi ss	cytidylate kinase 1	1
mice	GQGNFGSIDGDPPAAMRYTEAKMEK	1	O51396	Borrelia burgdorferi ss	DNA gyrase	1
mice	KGGDVIGFLMDMEKINYNDALK	2	O51653	Borrelia burgdorferi ss	DNA primase	2
mice	LGFYMGQNTPERR	1	O51066	Borrelia burgdorferi ss	DNA topoisomerase 4	1
mice	ERYGMSFNASMGAEAIK	1	O51349	Borrelia burgdorferi ss	DNA-directed RNA polymerase	1
mice	QKNDLQSEVNFYGAMDGASK	1	Q44909	Borrelia burgdorferi ss	flagellar biosynthesis protein FlhA	1
mice	ENINILNGNASNLKK	1	B7J183	Borrelia burgdorferi ss	Glucosamine-6-phosphate deaminase	1
mice	NVVQIGIGGSSLGPK	1	Q660E3	Borrelia burgdorferi ss	Glucose-6-phosphate isomerase	1
mice	SITESTYGVTRDLVEEVCK	2	O51461	Borrelia burgdorferi ss	GTPase Der	2
mice	EEIFGYNISMPVFISSMTGGSKEGNDFNK	4	O51627	Borrelia burgdorferi ss	isopentenyl-diphosphate delta-isomerase	1
mice	GKLCDIVASTISSSK	1	Q59185	Borrelia burgdorferi ss	Lon protease 1	1
mice	YEKVDFEPAGKDHHSSGGSFDTSK	1	O51603	Borrelia burgdorferi ss	Lysine--tRNA ligase	1
mice	GADSNFLSEVLER	1	O51572	Borrelia burgdorferi ss	M18 family aminopeptidase 2	1
mice	NLMVGMGFQEMIYNYMGSK	2	B7J278	Borrelia burgdorferi ss	Phenylalanine--tRNA ligase beta subunit	2
mice	YGSGRFGNSNRYSR	1	O51745	Borrelia burgdorferi ss	Polyribonucleotide nucleotidyltransferase	1
mice	FAGAVSTYSIEALMQDKK	1	B7J1X2	Borrelia burgdorferi ss	proline--tRNA ligase	1
mice	KDSPPIIIVQHMPGGFTKSFAK	1	Q45047	Borrelia burgdorferi ss	Protein-glutamate methylesterase/protein-glutamine glutaminase	1
mice	NRDKWALNNLYLYPGPVQYFGSSEIVDEITETLK	1	P70826	Borrelia burgdorferi ss	Pyrophosphate--fructose 6-phosphate 1-phosphotransferase	1
mice	AEVSDIANAILNGTDAIMLSGETAYGKYPIEAVKMMTSIAK	7	O51323	Borrelia burgdorferi ss	Pyruvate kinase	4
mice	KDFNFLK	1	O51578	Borrelia burgdorferi ss	RecBCD enzyme subunit RecB	1
mice	LFKEAFRK	7	P50069	Borrelia burgdorferi ss	Ribonuclease P protein component	3
mice	KGFSFLEDEPLDMR	1	O51286	Borrelia burgdorferi ss	Ribosomal RNA small subunit methyltransferase H	1
mice	KIAEEHK	1	B7J154	Borrelia burgdorferi ss	Ribosome-recycling factor	1
mice	YANVQPHSGSQANMAAIMALISPGDR	1	O51547	Borrelia burgdorferi ss	Serine hydroxymethyltransferase	1
mice	GISQKAQEFSEIYENLGYK	1	B7J132	Borrelia burgdorferi ss	Small ribosomal subunit biogenesis GTPase RsgA	1
mice	KIPYMFIIGEREATEER	2	B7J0G5	Borrelia burgdorferi ss	Threonine--tRNA ligase	1
mice	TYVAKNNSQNK	2	O51741	Borrelia burgdorferi ss	translation initiation factor IF-2	2
mice	KDFNNNEVELR	1	B5RLQ9	Borrelia burgdorferi ss	Tyrosine--tRNA ligase	1
mice	NSSQIKPEKIITDTRFEAK	1	P70837	Borrelia burgdorferi ss	Uncharacterized lipoprotein BBD10	1
mice	NKFIDGLDSDPYK	1	O51315	Borrelia burgdorferi ss	Uncharacterized protein BB_0340	1
mice	ISLAMREAIEETNRR	1	O51413	Borrelia burgdorferi ss	UvrABC system protein	1
mice	IFDGSGNPRDGGPSLDDNLIEIGGPSANPTK	3	O51120, O51123, B7XTI0	Borrelia burgdorferi ss	V-type ATP synthase	3
urine	YNQRDDDMALIELEQALEK	3	WP_012537900.1	Borrelia	(d)CMP kinase	1
urine	KLWGQNYLINENIR	18	WP_002557178.1	Borrelia burgdorferi ss	16S rRNA (adenine(1518)-N(6)/adenine(1519)-N(6))-dimethyltransferase RsmA	1
urine	IGIIIGPEGCFSESEIVFFK	19	WP_231008175.1	Borrelia burgdorferi ss	16S rRNA (uracil(1498)-N(3))-methyltransferase	1
urine	SNSTIVGIQNILK	5	WP_012538091.1	Borrelia	1-acyl-sn-glycerol-3-phosphate acyltransferase	1
urine	YFDNLSEEDVLKLNIPTGIPLVYELDK	717	WP_002557245.1	Borrelia burgdorferi ss	2,3-diphosphoglycerate-dependent phosphoglycerate mutase	90
urine	ISGIDLPNNKQLK	11	O51453	Borrelia burgdorferi ss	30S ribosomal protein S13	3
urine	NESDTGSVGVQIALITGR	15	O51744	Borrelia burgdorferi ss	30S ribosomal protein S15	3
urine	KSNFSNVNLSMGTGR	1	B7J1R3	Borrelia burgdorferi ss	30S ribosomal protein S9	1
urine	ILFKMSESGIYSLDFALK	1	UPA14986.1	Borrelia	3-hydroxy-3-methylglutaryl coenzyme A reductase	1
urine	AYYTPHQDLGDNVIVINASK	2	C0AQA9	Borrelia burgdorferi sl	50S ribosomal protein L13	1
urine	ISAALSDTGVTYSRFIEGLLK	5	WP_231036667.1	Borrelia burgdorferi ss	50S ribosomal protein L20	1
urine	KFGSPIVTKDGVSVAR	1	ETZ18825.1	Borrelia	60 kDa chaperonin	1
urine	SLAFSGGTLKK, EKLSLNAVTDIVLK	8	Q44848	Borrelia burgdorferi ss	ABC transporter ATP-binding protein	1
urine	LFLGNQAK	1	WP_376989624.1	Borrelia	ABC transporter permease	1
urine	VQVIGGGGK	12	A0ABF7PUY5	Borrelia	Acriflavin resistance plasma membrane protein	4
urine	ITQAQIEK	1	WP_011772116.1	Borrelia	Alanine racemase	1
urine	RSVMNLDDALAK	1	WP_012421993.1	Borrelia	Alanine--tRNA ligase	1
urine	EKTQYAVVYIHGFGASK	6	WP_014696475.1	Borrelia	alpha/beta fold hydrolase	1
urine	DLLIVGLGNPGSNFFHTR	4	WP_025400089.1	Borrelia	aminoacyl-tRNA hydrolase	1
urine	KTNGIMYATRPVKILGNLITGIWMEFQEGK	1	WP_025400505.1	Borrelia	Aminopeptidase II	1
urine	GEDAFDNLELSSLEIHK, GLGSSGKGDKSNYYDYLK	2	WP_032489662.1	Borrelia	anti-CBASS protein Acb1 family protein	2
urine	IPFAIGAPSNLDK	21	O51253	Borrelia burgdorferi ss	apolipoprotein N-acyltransferase	1
urine	QYLKPISVFSEIGR	4	A0A172XC88	Borrelia	arginine deiminase	2
urine	INLINDRGTHICKTMLAYK	1	WP_025375591.1	Borrelia	arginine--tRNA ligase	1
urine	ISNEQLKELGINIAPDDT, GDHFIGDFYVQYNK	10	Q0SN63	Borrelia burgdorferi sl	aspartate--tRNA ligase	2
urine	QIVFEVLNENPK	2	Q661S6	Borrelia burgdorferi sl	Aspartyl/glutamyl-tRNA(Asn/Gln) amidotransferase subunit B	1
urine	YLFDEMNSLLNKN	5	AFI31122.1	Borrelia	ATP-binding cassette domain-containing protein	1
urine	TLWNVYGVYNIYGVKFGYK	12	WP_012539117.1	Borrelia	ATP-dependent 6-phosphofructokinase	2
urine	SFLFFVER	14	WP_025400688.1	Borrelia	ATP-dependent clp protease ATP-binding subunit clpA	1
urine	NGINKIILPR	45	WP_014696442.1	Borrelia	ATP-dependent endopeptidase Lon	5
urine	FEINLDYVNEK	4	AHH12315.1	Borrelia	ATP-dependent hsl protease ATP-binding subunit HslU	1
urine	SLNLLTSNYLKTNTFEGGK	4	P0C223	Borrelia burgdorferi sl afzelii, Borrelia burgdorferi sl garinii	Basic membrane protein A	3
urine	ISNLGFLSDNKVSEKK	1	WP_231036516.1	Borrelia burgdorferi ss	BB_0345 family helix-turn-helix protein	1
urine	MGLAQPVVTQQMVIAELTR, IDTVENNLSNKIDAK	11	WP_330730429.1	Borrelia	Bdr family repetitive protein	3
urine	QLNWIENIVVVYGTTTLSFK	7	WP_050886251.1	Borrelia	Beta-glucosidase	1
urine	MNGSDLIWLVGYMLTDASLSVSLENPK	38	WP_275944889.1	Borrelia burgdorferi sl	BMP family ABC transporter substrate-binding protein	1
urine	EAANYMSYDLAK	1	WP_014683185.1	Borrelia	BTA121 domain-containing protein surface lipoprotein	1
urine	IILNDQIALGK	30	WP_231007554.1	Borrelia burgdorferi ss	CdaR family protein	1
urine	EIIPTINGELLDNIVDYINYTFIPTIFFYYGNFISNEYK	3	WP_025399591.1	Borrelia	CDP-alcohol phosphatidyltransferase family protein	1
urine	LSEIFEMIK	15	WP_011772257.1	Borrelia	cell division protein FtsA	1
urine	NINNQTEIFNK	8	WP_182116994.1	Borrelia	Cell division protein ftsY	1
urine	ESAIDLSNDKMALQRLK	1	Q0SMZ0	Borrelia burgdorferi ss	Chaperone protein DnaK	1
urine	ENENETFQSEDNPNMEK	14	ETZ18657.1	Borrelia	Protein GrpE	2
urine	VKEGDLTIK	2	WP_221036714.1	Borrelia	chemotaxis protein	2
urine	NFNLLHLDRNSKDLTNSSFEK	178	O51515	Borrelia burgdorferi ss	chemotaxis protein CheA	1
urine	EVLELSSSDIDDAPR	7	WP_014696396.1	Borrelia	chemotaxis protein CheW	1
urine	ISMPVVAYSGEAK	1	WP_025401418.1	Borrelia burgdorferi ss	chitibiose transporter protein chbA (plasmid)	1
urine	YFEYYGINDVFLLQPDSKRGFYDYIYMQK;SNGSTLVSEFIDTIIFVSIATYFNIFPK	1	WP_231018226.1	Borrelia burgdorferi ss	chloride channel protein	1
urine	KEGIQEELFHTFNALYEDNK	82	WP_002656657.1	Borrelia burgdorferi ss	chromosomal replication initiator protein DnaA	1
urine	NYDVAKTQAYNYLK	7	WP_032489803.1	Borrelia	chromosome-partitioning protein	1
urine	QWISSVDSIISEYDSNTGDIQK	4	WP_014683092.1	Borrelia	complement regulator-acquiring protein, antigen P35-like protein, lipoprotein	2
urine	GGNFVYSTLEFQVMQEDIEICK	15	WP_040236868.1	Borrelia	copper homeostasis protein CutC	3
urine	LNIKVDPKIEELSR	2	Q0SMT3	Borrelia burgdorferi sl	CTP synthase	1
urine	IVDIDESNPNLPYINYIIK	9	WP_231007576.1	Borrelia burgdorferi ss	cyclic di-GMP phosphodiesterase PdeB, HD domain-containing protein	1
urine	ISFYFYNTQEEIDNFILGLK	13	WP_231013380.1	Borrelia burgdorferi ss	cysteine desulfurase	1
urine	EEILKNLENHDVVVDENMK	4	Q0SMQ8	Borrelia burgdorferi sl	cysteine--tRNA ligase	1
urine	EELSRIFKANQET	4	A0ABF7PVU9	Borrelia	cytidine deaminase	1
urine	VNFSGDVLDDMDQDK	4	A0ABF7PVZ2	Borrelia	Cytosol non-specific dipeptidase	2
urine	EIECAVIGNEQIK	5	WP_025375237.1	Borrelia	D-alanine--D-alanine ligase	1
urine	LSYSMPSIDSNIINK	17	WP_031478129.1	Borrelia burgdorferi sl	dephospho-CoA kinase	1
urine	TAMELCK	2	WP_014696509.1	Borrelia	Diphosphomevalonate decarboxylase	1
urine	IMNNHMGSLITSNENIMKIMLIK	6	WP_014696582.1	Borrelia	divergent polysaccharide deacetylase family protein	1
urine	YFQENKPENMITIVMDAK	7	WP_041178080.1	Borrelia	Division specific D,D-transpeptidase	2
urine	VTFLADSEIFETLDYNFDVLEK	13	P33769, AAX17762, WP_041178476	Borrelia burgdorferi ss	DNA gyrase	2
urine	INTYDIPQNNNLETEDVNEPNK	38	WP_044002223.1	Borrelia burgdorferi ss	DNA mismatch repair endonuclease MutL	2
urine	LDGDLNIMNAR	28	WP_014696003.1	Borrelia	DNA mismatch repair protein MutS	3
urine	ELGKELEAIENEIIK	110	WP_231036552.1	Borrelia burgdorferi ss	DNA polymerase I	5
urine	LFMSELSSIELSER; CNEFEIK	81	WP_330730039.1	Borrelia	DNA polymerase III	8
urine	KAGFQHVLGANLRENYYNGYEGIESVLGVVR	4	WP_247065581.1	Borrelia	DNA repair protein RadA	1
urine	FFQYYCSLIFDVSCNLEIK	6	WP_014696295.1	Borrelia	DNA replication and repair protein RecF	1
urine	NDVEDIEYDK	260	WP_002556856.1	Borrelia burgdorferi ss	DNA translocase FtsK	4
urine	ININYAQEDDINK	25	WP_210372535.1	Borrelia burgdorferi sl	DNA-3-methyladenine glycosylase	1
urine	IGLLLDITASNLNSILYYEK; MGHIELSAPVAHIWYYK	26	WP_014696226.1	Borrelia	DNA-directed RNA polymerase	1
urine	YAELLEINK	16	WP_020282298.1	Borrelia	DUF1322 family protein	4
urine	DYYSLDLVFFSFAGMLIDR	3	WP_020282300.1	Borrelia	DUF1463 family protein	1
urine	MLNKIFVDADSCNLQVIK	2	WP_011771993.1	Borrelia	DUF188 domain-containing protein	1
urine	GSVFCYLEGLAYFFK	24	WP_014687014.1	Borrelia	DUF226 domain-containing protein, plasmid partitioning associated protein-1	6
urine	TLSAITQDIK	4	WP_014683207.1	Borrelia	DUF276 domain-containing protein	1
urine	IGITFFSSETDKFISSR	11	A0AAP9CGC2	Borrelia	DUF58 domain-containing protein	1
urine	LIGLQTEPNVIEFNDFLNK;NLLTQIQEDTFYRGIEYFK	4	WP_020282344.1	Borrelia	DUF685 domain-containing protein	1
urine	DFLTSMSVRDDVK	12	WP_025401319.1	Borrelia	DUF787 family protein	2
urine	IGDVDSGNTITDWMPQEQER, VYSGEINPNK	50	WP_210369446.1	Borrelia burgdorferi sl	elongation factor G	1
urine	SVDALDFLNK	135	WP_231009771.1	Borrelia burgdorferi ss	endonuclease MutS2	3
urine	VLKENGVDK	17	WP_011772209.1	Borrelia	endopeptidase La	1
urine	EFQCLFSLT	17	WP_025401465.1	Borrelia	ERF superfamily protein	1
urine	EVGLEYIK	188	WP_042335140.1	Borrelia burgdorferi ss	Excinuclease ABC	2
urine	STHILQELTK	4	WP_014696460.1	Borrelia	exodeoxyribonuclease V	1
urine	ITNITEENLAK	37	WP_002661777.1	Borrelia burgdorferi ss	extracellular solute-binding protein, phosphate ABC transporter substrate-binding protein	1
urine	KYLSYLTTSQK	1	WP_020732344.1	Borrelia	Factor H binding protein	1
urine	EILESSGEHIMNLVMQIAVK	27	WP_014696168.1	Borrelia	flagellar assembly protein FliH	3
urine	YDIGQQQINVEEEK	32	WP_014696151.1	Borrelia	flagellar biosynthesis protein flhF	2
urine	ALLISFPILSLLLLFYLVLGILSK	23	WP_231041191.1	Borrelia burgdorferi ss	flagellar biosynthetic protein FliR	1
urine	KEVASLEK	1	WP_002556881.1	Borrelia burgdorferi ss	flagellar FlbD family protein	1
urine	DKEFISQMAQFSALEQMTNMNK	2	WP_012538795	Borrelia	flagellar hook assembly protein FlgD	1
urine	VINTASDIEDLIIPIGDKEGAK	1	Q44767	Borrelia burgdorferi ss	flagellar hook protein FlgE	1
urine	INLNLDSNNNLLGK;IQGWMAESVGGEQVFNTSSDIR	104	WP_015026761.1	Borrelia burgdorferi sl	flagellar hook-length control protein FliK	1
urine	SAEIMAELDDADIIAITR	15	WP_040236047.1	Borrelia	flagellar motor switch protein FliG	1
urine	LENTAMPLVAEIGEVK	5	Q57511	Borrelia burgdorferi ss	flagellar motor switch protein FliM	1
urine	NTLEEETLLIEK	1	WP_024654082.1	Borrelia	flagellar protein	1
urine	DDDNLDMGDSNVSRK	1	Q57442	Borrelia burgdorferi ss	Flagellar protein FliL	1
urine	TAEELGMQPAK	500	AAR00324.1	Borrelia burgdorferi ss	Flagellin FlaB	1
urine	VETNGSSGVDNLIEEEEIER	21	WP_025399936.1	Borrelia	fructose-specific PTS transporter	7
urine	FPNTISINIERR	9	WP_025399641.1	Borrelia	FtsQ-type POTRA domain-containing protein	1
urine	IESQLNDQELNALK	3	WP_025399434.1	Borrelia	FtsX-like permease family protein	1
urine	KEIDKQNIK	1	B5RQA0	Borrelia	GHKL domain-containing protein	1
urine	SALTVGVGTIMDSQEILIIVNGHNK	15	B5RPN4	Borrelia.	Glucosamine-6-phosphate deaminase	1
urine	LSESVTMLK	4	WP_086936075.1	Borrelia	glutamate--tRNA ligase	1
urine	AVSNASCTTNCLAPLAK	3330	AGJ81627.1	Borrelia burgdorferi ss	Glyceraldehyde-3-phosphate dehydrogenase	37
urine	NPIINEQQTLLTSIAWGR	4	AHH09699.1	Borrelia	Glycerol kinase	1
urine	LDSEIEFLLNNMNNYLNIK	6	WP_040236083.1	Borrelia	Glycerol-3-phosphate dehydrogenase	1
urine	FSNNSKVFEYHDLLTK, VFMQFSDDFYMFYDENGTIGK	15	A0AB34Z2K9, WP_038366224.1	Borrelia burgdorferi sl, Borrelia	glycine--tRNA ligase	2
urine	IANYGVAAHWIYKEQIELKADDLSFINR	1	O51216	Borrelia burgdorferi ss	Guanosine-3',5'-bis(diphosphate) 3'-pyrophosphohydrolase	1
urine	LLSDYHVVHSINTSILTVALGNEMNLNNHK	4	WP_012538132.1	Borrelia	HD-GYP domain-containing protein	1
urine	KEDISISIKNDYLTISYENK	7	WP_014696300.1	Borrelia	heat shock protein, HSP20 family	1
urine	FAIQEGFTSLKTIYDIENR	2	ETZ18247.1	Borrelia	HemK family methylase	1
urine	DILLHMWKK, DYINTIGGYIMDLLDK	61	WP_014695966.1, WP_011772157.1	Borrelia	Hemolysin	4
urine	NPFKSGYKDIFQNTPIMFYIYNIEK	1	WP_231001741.1	Borrelia burgdorferi ss	histidine kinase	1
urine	MFLVMFFVSCVLFSEEIYYR	3	A0ABF7PUU8	Borrelia	hypothetical membrane associated protein	1
urine	ELIVDLENTAK	7	WP_025400800.1	Borrelia	hypothetical protein 10	1
urine	NYLNEPSRDIITK	572	WP_231017706.1	Borrelia burgdorferi ss	hypothetical protein 11	52
urine	LLNEDEYVYNK	7	WP_014687057.1	Borrelia	hypothetical protein 12	1
urine	GIGVHLGNGK	6	WP_014696279.1	Borrelia	hypothetical protein 13	1
urine	IQSEINNDPDILSR	4	WP_014683157.1	Borrelia	hypothetical protein 14	1
urine	HISVVSIPR	7	WP_014696345.1	Borrelia	hypothetical protein 15	1
urine	NFFSINNLNLNNFSNK	5	WP_014696015.1	Borrelia	hypothetical protein 16	1
urine	NYIETYEPNVIETYLENK	10	WP_014695951.1	Borrelia	hypothetical protein 17	2
urine	IVTHNDLNGKNNSNSSINLDK	8	WP_419251208.1	Borrelia burgdorferi sl	Hypothetical protein 18	1
urine	KAADEAINGVSDDAEK	2	WP_020282352.1	Borrelia	hypothetical protein 4	1
urine	MDEMKSSFGILSNLLMK	12	WP_014683152.1	Borrelia	hypothetical protein 5	4
urine	VLSVSMPEVTSNLGLK	3	WP_232212737.1	Borrelia	hypothetical protein 6	1
urine	NMLDIISNNLNIIR	20	WP_014683223.1	Borrelia	hypothetical protein 7	4
urine	QTSILYSDIEEVEFPYAK	4	WP_119024244.1	Borrelia	hypothetical protein 8	1
urine	TQYFGNIDIGIGIK	5	WP_421622962.1	Borrelia	hypothetical protein 9	1
urine	ALDTHFSIFSNNYK	15	WP_012422081.1	Borrelia	hypothetical protein A7978_01520	1
urine	VFIDIDWDNK	1	ANF34587.1	Borrelia	hypothetical protein A7978_05280	1
urine	NILILMIPNK	6	WP_014696083.1	Borrelia	hypothetical protein BCD_0200	1
urine	MITSIIEINK	16	WP_025400678.1	Borrelia	Hypothetical protein BCD_0352	2
urine	DKYNIDLTIVNGENSSGGFGITPEIAENLFK	6	WP_025399826.1	Borrelia	Hypothetical protein BCD_0504	1
urine	IIDQDNLHHQTIK	6	WP_014696089.1	Borrelia	hypothetical protein BDCR2A_00230	1
urine	DDEFSALLDLTFK	13	WP_014696226.1	Borrelia	hypothetical protein BDCR2A_00422	1
urine	YLRPLYYEKMIANNTYNK	6	B5RRK7	Borrelia	hypothetical protein BDCR2A_00471	1
urine	ISDIATGSFIEVVRYIDNFIDFELFNPK	5	ETZ18638.1	Borrelia	hypothetical protein BDCR2A_00611	1
urine	SGYIFEGINGVF	2	WP_012539363.1	Borrelia	hypothetical protein BDU_1019	2
urine	NFNNIEDGIK	20	WP_025399959.1	Borrelia	hypothetical protein BmIO_00657	2
urine	LMMINYLESLIDDGILLNR	1	WP_012539281.1	Borrelia	hypothetical protein BRE_1036	1
urine	MDDLPIDFQDTNR	11	B5RR80	Borrelia	hypothetical protein BRE_267	11
urine	IFIDKDGYSINFNLNK	2	B5RPN5	Borrelia	hypothetical protein BRE_537	1
urine	ELAYLNKAVIYEKMGQVDNALIIYDNLIK	4	AHH09819.1	Borrelia	hypothetical protein BT0126	1
urine	LDDIPGIIHSK	90	WP_025375271.1	Borrelia	hypothetical protein BT0238	18
urine	ITSAIVNTTGYVYSDLLVYIKTHAVNFVK	4	ANF34317.1	Borrelia	hypothetical protein BT0351	1
urine	DIEINEEVLK	12	WP_025406734.1	Borrelia	hypothetical protein BT0707	1
urine	AQDEALAAINMINDISEK	5	WP_032493060.1	Borrelia	hypothetical protein BTA003	1
urine	QDNLNFLSLEDLINLK	3	A0A172XCE6	Borrelia	hypothetical protein BTA012	1
urine	AQGAYFPSYSLDFSIVGEHR	3	WP_020282315.1	Borrelia	hypothetical protein BTA078	1
urine	GISNPTLVK	9	A0ABF7PVT7	Borrelia	hypothetical protein HNY73_005949	1
urine	SFEDWIEYEEK	13	AHH07175.1	Borrelia	hypothetical protein Q7M_4	1
urine	IFLSENVSILNESLNILR	7	WP_014696359.1	Borrelia	hypothetical protein Q7M_531	1
urine	VLDIQVCELIR	3	UPA11335.1	Borrelia	hypothetical protein X966_p0330	1
urine	KIIAHLQTK	12	WP_231439653.1	Borrelia	hypoxanthine phosphoribosyltransferase	3
urine	ISHSSLKESHPHDVFSIT	3	P49058	Borrelia burgdorferi ss	inosine-5'-monophosphate dehydrogenase	1
urine	LTFENSSEFRFDMDESIPGLENK	8	WP_025375600.1	Borrelia	Integral outer membrane protein P66	4
urine	YFLSSYLLAEFGVFKQFYGT	10	Q0SMG9	Borrelia burgdorferi sl	isopentenyl-diphosphate delta-isomerase	1
urine	DTDIFYYYRLDNK	56	WP_012538212.1	Borrelia	laminin G domain-containing protein	4
urine	KMKIFIICAVFVLISSCK	1	WP_106045241.1	Borrelia burgdorferi ss	laminin-binding protein ErpX	1
urine	VIEDPNIPK	7	Q0SNR0	Borrelia burgdorferi sl	leucine--tRNA ligase	1
urine	CSNNIAGINLIK	5	WP_014683141.1	Borrelia	Lipoprotein B5RNB6	1
urine	NVVNAAYEVIK	126	WP_025399441.1	Borrelia	L-lactate dehydrogenase	6
urine	LILFFCVKDLESISANAK	2	B5RPV9	Borrelia	Lon protease	1
urine	ELQAKFKHDPK	1	O51398	Borrelia burgdorferi ss	Membrane protein insertase YidC	1
urine	FSKSEGTGIFGNDAITTGIPSDIWR	1	Q44951	Borrelia burgdorferi ss	Methionine--tRNA ligase	1
urine	MALDQVGEVVQSSASSSEQLSSMSDKMLEK;AVEESVVAMQSIVEK	13	MCD2371815.1	Borrelia burgdorferi ss	Methyl-accepting chemotaxis protein	2
urine	NFEEQIDIQK	1	WP_119024480.1	Borrelia	Mlp family lipoprotein	1
urine	DLEQQVEAQKTPEEALR	9	WP_038368488.1	Borrelia	MlpL-like protein	1
urine	YMPGHEYHFSGAYDK	7	WP_025400623.1	Borrelia	MMPL family transporter	1
urine	ITAATMLSDSPVAFFNQEGEVYAPENYGGK	8	WP_025400923.1	Borrelia	Multimodular transpeptidase-transglycosylase PBP 1A	1
urine	VFKFISRDIT	6	WP_025400988.1	Borrelia	murein biosynthesis integral membrane protein MurJ	1
urine	KMSTSEGVTIISTSIIDDVLSMLMLTSVITISR	1	WP_002557039.1	Borrelia burgdorferi ss	Na+/H+ antiporter	1
urine	VGFEYGLSSIGYYIYVDPILLR	9	WP_025400881.1	Borrelia	N-acetylmuramoyl-L-alanine amidase	1
urine	MEEVVAIDGENK	18	B7J2B3	Borrelia burgdorferi ss	NAD-dependent DNA ligase LigA	1
urine	LNENELFDVK	6	WP_014696465.1	Borrelia	nicotinate phosphoribosyltransferase	2
urine	EFFDDLDNDAFEQMIK	3	O51418	Borrelia burgdorferi ss	nucleoid-associated protein EbfC, hypothetical protein OY14_02305, nucleoid-associated protein EbfC	1
urine	LQEATEQAATLNK	2	A0ABF7PVA4	Borrelia	nucleoside-binding protein	1
urine	SLEVLGNEYTK	38	WP_231021322.1	Borrelia burgdorferi ss	oligoendopeptidase F	2
urine	NIEVQELIFYTINDASTAYR	9	WP_040236204.1	Borrelia	oligopeptide ABC transporter oppA-2	1
urine	TGEILFEGQDLLK	6	WP_012538096.1	Borrelia	oligopeptide transport ATP-binding protein OppD	1
urine	SLALESGGK	23	O51782	Borrelia burgdorferi ss	Ornithine carbamoyltransferase, catabolic	1
urine	RGAVVPGYDRGSRPVSR	1	WP_232212731.1	Borrelia	Outer membrane protein B5RNE3	1
urine	LTRSNGTTLEYSQITDADNATK;ENDLNLEDSSK	22	AXK69543.1	Borrelia burgdorferi ss	Outer surface protein B	1
urine	RTDIASFQANIDITIDSLNSR	6	WP_014696347.1	Borrelia	p-512 protein	1
urine	GIFALIDTNK	13	MCD2394270.1	Borrelia burgdorferi ss	pallilysin-related adhesin	1
urine	DIIAISSIK	12	W5T5Q7	Borrelia	ParA family protein	2
urine	ELILSKIEAPR	4	A0ABF7PW32	Borrelia	penicillin-binding protein 2	2
urine	KTLTESVLNDSSIPTRR;YGQAWTNPENIVVSGAYKLK	1	WP_231023262.1	Borrelia burgdorferi ss	peptide ABC transporter substrate-binding protein	1
urine	IESSGLLARIVQHEMDHLK	2	WP_247065195.1	Borrelia	peptide deformylase	1
urine	RSYAAIWRT	3	WP_226285603.1	Borrelia	peptidoglycan editing factor PgeF	1
urine	FAEFLLDTLFLNNK	1	WP_012539518.1	Borrelia	PF-49 plasmid partition protein	1
urine	VLYGEWILNESTLFNEMIFNQDYEFK	1	WP_267502866.1	Borrelia burgdorferi sl	phage terminase, pbsx family (plasmid)	1
urine	VIVNNEEEDDISASIIIEK	24	AAB41018.1	Borrelia burgdorferi ss	Phenylalanine--tRNA ligase alpha subunit	3
urine	ENVIAIGGSTSTTAIMDEMILK	7	WP_025400595.1	Borrelia	phosphate ABC transporter	1
urine	IFNFLFSTNWDPTNK	1	A0ABF7PV15	Borrelia	phosphate ABC transporter permease subunit PstC	1
urine	VIMLNEGPFVRK	1	A0ABF7PVX8	Borrelia	Phosphoesterase, DHH family protein	1
urine	GTAMVAEMVASCAGLTIVGGGDSVAAVNK	1	Q662V8	Borrelia burgdorferi sl garinii	phosphoglycerate kinase	1
urine	GGAQIIDPHDAKIISEIQK	15	WP_025401011.1	Borrelia	phosphomannomutase	3
urine	DRKIYHTK, HSEFKEAVT	2	WP_014687083.1	Borrelia	plasmid partitioning associated protein	2
urine	EKLLDEQIIQELSAIK	8	WP_025375347.1	Borrelia	polyprenyl synthetase family protein	2
urine	FNAKFVMGSATPSLEAYHAMK	1	Q45032	Borrelia burgdorferi ss	Primosomal protein N'	1
urine	ETGHENAYFPMLIPYGFLEKEK	64	MCD2371965.1	Borrelia burgdorferi ss	proline--tRNA ligase	2
urine	NIGIEPLIDAIVDYLPNPFEK	11	WP_040236669.1	Borrelia	Protein translation elongation factor G (EF-G)	1
urine	FQEHLANLDSLREAVYLRSYANK	1	O07497	Borrelia burgdorferi ss	Protein translocase subunit SecA	1
urine	VQLFYGSNVYYIKNAIDTYSPK	1	WP_231008243.1	Borrelia burgdorferi ss	pts system, maltose and glucose-specific iiabc component	1
urine	GTAGLAAFIGYLVLNSTIGILVDMFSNSEELSK	2	WP_025399950.1	Borrelia	PTS transporter subunit EIIC	1
urine	GGPLGLLENDKIELTESLINSYRNTGGFDIVSSGR	1	P70826	Borrelia burgdorferi ss	Pyrophosphate--fructose 6-phosphate 1-phosphotransferase	1
urine	ILIDDGELEMIVIEK	12	WP_025399682.1	Borrelia	Pyruvate kinase	1
urine	RSINDILELDSPGIAIGGISVGEPR	1	O51749	Borrelia burgdorferi ss	Queuine tRNA-ribosyltransferase	1
urine	EAGILDAAIKHNLIQKTGSWYSLGDNK	24	WP_002556733.1	Borrelia burgdorferi ss	recombinase RecA	1
urine	IEDCGNEHGIINIIILSNHK	6	B5RR16	Borrelia	RelA/SpoT family protein	6
urine	QEEIHLITLDITMMSMDGITALEK	6	A0A172XBS1	Borrelia	response regulator	1
urine	KVLKSMGFK	1	MCD2371457.1	Borrelia burgdorferi ss	rhodanese-like domain-containing protein	1
urine	LNCNLVFIDGKFVPK	3	Q0SPB8	Borrelia burgdorferi sl	ribonuclease HII	1
urine	KNEIVNLEK	1	O51457	Borrelia burgdorferi ss	Ribonuclease Y	1
urine	IIYYQNGQIKET	11	WP_025399962.1	Borrelia	ribose-5-phosphate isomerase A	1
urine	EICTVDSYKFYLIDAGGFTLLR	1	A0A172XBA7	Borrelia	ribosome biogenesis GTPase Der	1
urine	LGEVVAFFEYLNSVFLEVR	9	WP_002657437.1	Borrelia burgdorferi ss	ribosome maturation factor RimM	1
urine	IYEYLGYR	28	WP_012537870.1	Borrelia	ribosome small subunit-dependent GTPase A	1
urine	GDLSLQQEDK	4	A0ABF7R073	Borrelia	right-handed parallel beta-helix repeat-containing protein	2
urine	LDVNVVDIK	7	WP_014696020.1	Borrelia	RIP metalloprotease RseP	1
urine	NELKCEGEIYGT	14	WP_040236364.1	Borrelia	RNA polymerase factor sigma-54	2
urine	LIEGIITHLGDRK, DIPLYQEELR	18	P52323, WP_010254670	Borrelia burgdorferi ss	RNA polymerase sigma factor RpoD	2
urine	KASLEFEAMFIKQMLESMK	1	WP_231017751.1	Borrelia burgdorferi ss	rod-binding protein	1
urine	TVINNHQGTTTANTK	2	WP_014683163.1	Borrelia	S2/P23 family protein	1
urine	IGEYKDIVHPINQSFR	1	WP_012538522.1	Borrelia	septation protein SpoVG	1
urine	AGLKAGDVISK	1	WP_041178408.1	Borrelia	Serine protease	1
urine	ISSLVDLQFLVSK	6	UPA10981.1	Borrelia	Serine/threonine protein kinase	1
urine	IEDTDKYLVGTSEITLGGYYYNK	2	O51244	Borrelia burgdorferi ss	Serine--tRNA ligase	2
urine	AELFDTVIIDTR	4	WP_040236674.1	Borrelia	signal recognition particle protein	1
urine	QILDTNINYK	8	WP_014695983.1	Borrelia	signal recognition particle-docking protein FtsY	1
urine	LVRDSLLFYSSTNLAILNFSIANNIK	2	WP_012539518.1	Borrelia	single-stranded DNA-binding protein	2
urine	ADITIQFLLTEDINQIENK	3	WP_038446154.1	Borrelia	single-stranded-DNA-specific exonuclease RecJ	1
urine	KIHKLPDLK	4	WP_174220860.1	Borrelia	Protein Smf	2
urine	RNVDNFDLSHLNWLWNFDYAGK	4	WP_413966221.1	Borrelia	soluble lytic murein transglycosylase	1
urine	EHFGFPYVFGKNQKNYGFYNK	1	O51055	Borrelia burgdorferi ss	sorbosone dehydrogenase family protein	1
urine	LNSLEETIR	153	WP_229045061.1	Borrelia	SpiroCoCo family coiled-coil protein	3
urine	YLDSTFMGVLIYIDNK	4	WP_247066076.1	Borrelia	STAS superfamily protein	1
urine	QILAEFVDNNQLGYSINNR	11	WP_014696549.1	Borrelia	Sua5/YciO/YrdC/YwlC family protein	1
urine	NFNQIGLNEAITGISYFSAIEYANWYSK	39	WP_231029699.1	Borrelia burgdorferi ss	SUMF1/EgtB/PvdO family nonheme iron enzyme	1
urine	AREHSMSFRMAE	8	WP_246990078.1	Borrelia	tape measure protein	1
urine	INLNTYIEIIK	55	WP_231024084.1	Borrelia burgdorferi ss	telomere resolvase ResT	1
urine	FLMSINDDVPMNSLYYILGK	1	WP_025400017.1	Borrelia	Tetratricopeptide (TPR) repeat protein	1
urine	MLEFETIDINLTK	8	EEF82564.1	Borrelia burgdorferi ss	Thioredoxin	1
urine	SVFMLAGEIK	14	WP_011772343.1	Borrelia	Transcription termination/antitermination protein NusG	1
urine	LTGEEIENIMHNFIK	29	WP_231036610.1	Borrelia burgdorferi ss	transcription-repair coupling factor	1
urine	KTTVTGVEMFQKILEQGQAGDNVGLLLR	1	Q661E5	Borrelia burgdorferi ss	translation elongation factor Tu	1
urine	EIKTKAGTT	2	A0ABF7PVR9	Borrelia	transposase IS605 OrfB	1
urine	VEVPEVFIDDSDIDNEIR	20	WP_011193916.1	Borrelia burgdorferi sl	Trigger factor	1
urine	IFLAGNWKMHYTSMEAAGVAK	9	A0ABF7PUP2	Borrelia	Triosephosphate isomerase	3
urine	IAVLLSGGVDSSVALYTMIQK	10	WP_025399986.1	Borrelia	tRNA (5-methylaminomethyl-2-thiouridylate)-methyltransferase	1
urine	HYDMGFPGGPNIEQISK	28	WP_002656947.1	Borrelia burgdorferi ss	tRNA (adenosine(37)-N6)-threonylcarbamoyltransferase complex transferase subunit TsaD	1
urine	ISIRINEMLNSGLLSEIKGLFSK	1	O51761	Borrelia burgdorferi ss	tRNA dimethylallyltransferase	1
urine	ISQIFNNHNYEFFLVGGALR	9	WP_025400907.1	Borrelia	tRNA nucleotidyltransferase (CCA-adding enzyme)	1
urine	SIIGTMLDIEIK	52	WP_002556619.1	Borrelia burgdorferi ss	tRNA pseudouridine(38-40) synthase TruA	3
urine	MENGFLLINK	49	WP_002557392.1	Borrelia burgdorferi ss	tRNA pseudouridine(55) synthase TruB	1
urine	TEVQFGDSDIIPFSFSNGKLDK	5	P53362	Borrelia burgdorferi ss	tRNA uridine 5-carboxymethylaminomethyl modification enzyme MnmG	3
urine	LHITDFHSTWSLTK	7	WP_011772672.1	Borrelia	tRNA-dihydrouridine synthase	1
urine	YFLSSYLLAELGVFKQFYET	9	ACK75192.1	Borrelia burgdorferi ss	type 2 isopentenyl-diphosphate Delta-isomerase	1
urine	KDFNNNEIELR	6	AJA90192.1	Borrelia burgdorferi sl	Tyrosine--tRNA ligase	1
urine	GICFKNLVNSMT	10	WP_025400828.1	Borrelia	UDP-N-acetylmuramoyl-L-alanine--D-glutamate ligase	2
urine	ELVENNLKK	11	WP_014695919.1	Borrelia	Uncharacterized conserved protein 1	1
urine	VQGLNLILK	1	WP_025399674.1	Borrelia	Uncharacterized conserved protein 2	1
urine	WEIFAALGIRYWFT	1	WP_012538313.1	Borrelia	Uncharacterized conserved protein 3	1
urine	FQVLNGSMSTEYLK	12	WP_014696605.1	Borrelia	uncharacterized conserved protein 4	2
urine	LLSDNSEPSLMFLLADAYLK	5	WP_014696011.1	Borrelia	uncharacterized conserved protein 5	1
urine	DELLETYIENSHFTNR	4	B5RP96	Borrelia	uncharacterized conserved protein BDU_2004	4
urine	YENKHIDMIEK	1	WP_421622987.1	Borrelia	Uncharacterized protein 1	1
urine	KEKTNTNYFK	1	WP_330730426.1	Borrelia	Uncharacterized protein 2	1
urine	TVESVIDQYLNTTR	1	B7J0V4	Borrelia burgdorferi ss	Uridine kinase	1
urine	NILSVIENPK	17	WP_025399548.1	Borrelia	UTP--glucose-1-phosphate uridylyltransferase	1
urine	DIQDLTNLSVFDSYVFFENLQLDMVDEK	8	O51777	Borrelia burgdorferi ss	UvrABC system protein	2
urine	SAADAAKAVGAVTGADILK	15	WP_025401538.1	Borrelia	variable large family protein	1
urine	NANGSSIEAVK	4	WP_064536660.1	Borrelia	Variable large protein 14	1
urine	ASEELEEVAKK	126	WP_051480272.1	Borrelia	Variable major outer membrane lipoprotein	9
urine	GVTELEALNTAVDALLK	12	WP_015633341.1	Borrelia	Variable small protein 1	4
urine	TEYARSFLVK, IAVIEDDAGGK	9	B7J127, WP_012538655	Borrelia burgdorferi ss	V-type ATP synthase	1
urine	FPISLYGNFNSLK	37	O51195	Borrelia burgdorferi ss	VWA domain-containing protein	1
urine	DELSLSDFLSLR;LPEVLYAYELDIR	2	WP_025400121.1	Borrelia	YicC family protein	1
urine	VEKKIDFVISGNNFTTGLR	1	WP_418457257.1	Borrelia burgdorferi ss	YmdB family metallophosphoesterase	1
urine	DIQESDLQNISKDILLDFYK	6	WP_025400795.1	Borrelia	zinc protease	1
urine	WYRPDLTSLIIVGDIDPK	1	B5RPN4	Borrelia	Zinc protease, putative lipoprotein	1
urine	KVDNKIMDAMLGFSAGIMIAASFFSLIQPAIER	1	WP_231010319.1	Borrelia burgdorferi ss	ZIP family metal transporter	1
urine	KLDSIKGEEEK	1	A0ABF7PW54	Borrelia	Zn-ribbon protein	1

## Sheet: S2B
Accession Number	Peptide sequence
O51715	AGTPATENTLRPLGNQVGHGTK
P33768	ANKNGVINFSVGKSSMDSK
P0CL64	CNELPFMIEDNNNANENAK
P70870	DGAAAATGGRSLSEVLMEVGKSAENAFYSFMALVPDTLGLR
O51502	DGLSFIEFNYQLLQSYDFYMLNK
O51450	DGQVVNYDTLLENK
O51120	DIRNLMVGMGFQEMIYNYMGSK
P70870	DQYAKDITYVTNNELGFDYLR
O51596	DTVAFSLDVDGSEK
E4QHI6	EIKNMNISGIILSGSPASVYSK
P94282	ELAGATEIK
Q09089	GTSDKSNGSGTLEGEKSDK
O51578	IDFKDNILLVGIFMGLMQGLGAFPGISR
O51056	IGGGDIESNPR
O51502	IVHGEDAALK
O51578	KALESDAYIWFSDGKTGYEIEK
P0CL64	KDEEKIVEK
O51578	KDFNFLK
O51769	KDYLSINKK
O51093	KFCITGTFNGYSRSIIIDK
P70870	KFISEFPK
O51450	KVGGASTHNGLR
B7J203	KYRYLDMLLLDDIHDLQK
O51093	LVLFDTDLKEFLVFKDINENK
O51323	MMTSIAKKVEK
O51596	MPNGFEGTVIDIK
O51568	NINLLK
B7J282	NTTIPTK
O51555	QGFVFTVGK
O51596	REMMLDALADFNDELMELHMEGK
O51120	SEIRQIAHEIDLPNK
O51450	VSSELRCQCIK
P70870	YFEIWNNVFMQYNKDENGNYIELDR
O51120	YSNMFESKMMDLSVNIPLEEALDLGWSILASCFSPK
